# Supplementary material for: Age-related differences in the respiratory microbiota of chickens
Source: PLoS One. 2017 Nov 22;12(11):e0188455. doi: 10.1371/journal.pone.0188455 (PMC5699826; doi:10.1371/journal.pone.0188455)
Supplement: S3 Table — OTUs were assigned and classified using MOTHUR http://www.mothur.org/wiki/Main_Page. OTUs were subsampled to 32670. (XLSX) [file pone.0188455.s003.xlsx]

## Sheet: Samples
S3 Table. Bacterial OTUs, sequenced by Miseq, assigned to samples taken from sheep lungs and controls. OTUs were assigned and classified using MOTHUR http://www.mothur.org/wiki/Main_Page. OTUs were subsampled to 32670.
The taxonomy assigned to these OTUs can be located under the tab 'OTU taxonomy'.
Group	Otu001	Otu002	Otu003	Otu004	Otu005	Otu006	Otu007	Otu008	Otu009	Otu010	Otu011	Otu012	Otu013	Otu014	Otu015	Otu016	Otu017	Otu018	Otu019	Otu020	Otu021	Otu022	Otu023	Otu024	Otu025	Otu026	Otu027	Otu028	Otu029	Otu030	Otu031	Otu032	Otu033	Otu034	Otu035	Otu036	Otu037	Otu038	Otu039	Otu040	Otu041	Otu042	Otu043	Otu044	Otu045	Otu046	Otu047	Otu048	Otu049
4219 BAL	0	3	606	2	0	0	4	4	0	1	62	0	2	136	0	0	9	1	0	1	0	0	1	1	0	0	0	0	0	7678	2	3	1	0	1	0	266	1	0	3	0	0	556	22	0	0	15	1	2925
4219 Buccal swabs	1	9	2221	11080	24	1336	185	3793	489	1	0	287	6	12	2290	255	9	0	0	3	0	0	0	0	56	0	27	0	0	61	0	0	3	59	594	0	28	1346	0	5	2	0	842	155	0	0	0	648	1
4219 PBS control	42	2904	3	3141	69	0	1	2	2	11	25	1	0	1	0	62	2	0	3740	0	0	0	0	8	1	0	0	0	1	1	43	0	0	0	1	0	0	0	0	0	1	0	338	109	0	0	5	0	0
4219 Nasal swabs	11	1073	223	39	22	1	48	79	164	20	2833	20	0	108	91	0	70	0	15554	1	131	56	732	530	388	1058	29	11	213	1182	0	273	137	99	29	16	2	42	16	33	1	0	316	588	0	0	0	723	63
4220 BAL	190	9539	2	565	1	0	0	0	1	55	1	3	0	3203	0	5	348	5	1	1	0	0	0	0	0	0	0	1	0	7795	12	1248	0	526	0	0	1	0	0	2	0	11	207	0	0	0	1	1	0
4220 Buccal swabs	0	0	1522	4066	13	1693	990	8564	456	0	3	399	0	78	1438	163	26	0	5	0	9	0	0	0	506	1	42	0	1	279	2	320	1	0	2	1	0	3986	1	12	1	0	413	767	0	0	0	760	1
4220 PBS control	1833	21761	3	4	19	1	2	0	438	176	1	37	0	1	0	0	2	0	0	0	1	0	0	0	3	0	8	0	0	0	0	0	0	1	1	0	682	0	0	0	0	0	541	1	0	0	414	0	1
4220 Nasal swabs	2	71	720	92	14	74	61	202	360	3	887	5	0	317	104	12	69	2	40	0	467	104	1298	123	776	4763	31	2	370	5535	0	507	95	182	32	30	2	64	86	89	1	1	425	309	0	0	0	760	60
4221 BAL	370	15934	9	3	14	2	1	0	0	102	0	24	0	77	0	1	2	3	0	3	3	0	2	0	0	3	83	0	0	5023	0	0	0	959	0	0	0	0	1	0	0	0	0	0	0	596	0	663	1
4221 Buccal swabs	0	0	3	0	2	5	2	3	1	1	4	16605	0	11	2	0	74	0	2	2	3	0	4	2	1	13	0	0	1	0	1	5	2	49	451	0	1	2866	0	5	133	0	221	1	4	0	0	0	0
4221 PBS control	0	1	2	7	402	0	0	0	2	0	1	2	0	1	1	0	32	2264	5	877	0	0	0	1	2	1	35	1	702	0	12	0	0	0	0	0	1134	0	0	0	0	7	0	1	0	0	0	7456	0
4221 Nasal swabs	19	154	508	134	76	179	107	168	947	8	573	25	0	409	87	13	200	8	43	1	570	33	1113	162	1373	3965	82	0	538	2825	0	873	100	197	163	41	3	122	12	74	0	0	566	420	2	1	1	999	70
4322 BAL	6	81	1845	5525	4	3342	785	6907	18	64	3	147	0	18	3600	307	247	1	76	0	11	71	292	5	30	285	7	0	9	177	1	21	4	172	94	2	0	45	0	51	27	0	478	461	0	0	0	172	6
4322 Buccal swabs	4	92	2200	5124	0	6663	912	6508	12	70	2	154	0	7	5996	319	39	2	32	3	3	101	521	0	4	364	6	0	2	110	0	3	3	169	59	1	0	49	0	9	4	0	438	280	0	0	0	99	0
4322 PBS control	579	25042	0	0	1	1	0	0	1	194	0	45	0	1	0	0	1	4	1	6	1	0	0	1	0	0	0	0	0	1	2	938	0	1	0	0	0	0	0	0	2	9	1	0	0	986	1	0	0
4322 Nasal swabs	12	147	177	348	32	294	123	330	338	113	97	86	1	162	215	49	411	3	98	4	106	43	2775	95	322	8253	81	0	138	690	0	178	50	637	462	8	0	36	12	98	0	0	931	2016	0	2	0	1360	22
4323 BAL	2165	17	1	0	0	2	0	0	0	36	757	8	1	43	0	0	3	0	43	0	18	0	0	8	0	0	47	0	753	1047	14	0	0	0	1	2791	598	0	0	0	0	34	0	1	0	0	2	0	3
4323 Buccal swabs	8	134	1	1	0	2	0	2	1	3	5	2311	12	20	0	0	60	0	0	0	87	0	10	0	0	8	0	0	1	10	1	0	0	32	1281	0	0	2469	2	7	41	0	185	0	6	0	0	0	3
4323 PBS control	2	4	8	3	1	0	3	1	3	0	2	0	5	0	1	1	2	9491	76	6814	0	0	0	8	0	0	0	0	0	1	0	0	0	0	9	0	3543	0	0	0	3	0	899	1	0	1914	0	0	0
4323 Nasal swabs	7	69	254	116	21	126	64	123	272	62	500	48	0	558	106	26	284	2	75	2	297	35	2833	174	447	6895	66	0	312	1854	0	380	129	445	132	323	0	42	40	125	0	0	865	1894	0	0	0	1294	46
4329 Buccal swabs	0	20	371	9543	1	8594	2326	983	0	0	2	17	0	0	5014	961	12	5	13	1	2	3203	16	0	8	55	0	0	3	12	0	3	2	15	5	0	0	15	0	4	2	0	20	4	0	0	0	6	0
4329 PBS control	661	27416	0	1	0	1	1	0	0	230	1	30	0	1	0	0	1	0	0	0	0	0	0	0	0	0	0	0	0	0	46	0	0	0	1	1	0	0	0	0	0	0	0	0	0	0	7	0	0
4329 Nasal swabs	3	37	282	6865	2	7056	2683	1164	6	3	13	2	0	22	9429	771	32	7	16	2	1	1645	121	2	6	704	1	0	2	150	0	3	9	72	19	0	1	2	2	9	0	0	301	52	1	0	0	21	1
4461 BAL	35	5	7	2077	0	2897	0	6094	4	15	0	15	0	0	2664	52	3	0	0	3	0	1	3052	0	0	0	0	0	0	0	0	1	0	0	366	1	2	0	0	0	203	0	0	0	0	0	0	0	0
4461 Buccal swabs	15	8	5	2	89	0	1	0	4121	1	3146	0	0	3	0	0	1	10344	0	3221	22	0	0	26	0	1	0	0	1	0	0	1	0	0	0	0	758	0	0	0	0	0	0	0	0	1	0	0	0
4461 PBS control	51	1875	1	2	0	0	0	1	4	17	1	7	0	1	0	0	6	8780	0	4666	1	0	1	0	0	2	0	0	0	0	57	1	0	0	0	0	0	1	0	0	1	0	0	0	0	0	64	1	0
4461 Nasal swabs	69	14	0	2	55	0	0	2	1053	1162	1604	6	8	0	1	0	11	1	1	0	1	0	0	10	0	0	267	0	0	1	0	0	2	0	0	0	1	1	10438	1	1	0	0	9	2	0	18	0	1731
4462 BAL	0	0	0	0	13	0	1	0	3	0	1	0	0	0	0	0	0	6	426	3	0	0	0	0	2	0	0	19422	0	0	8	0	0	0	0	4542	2	0	0	1	1	0	0	0	0	2020	2	1	0
4462 Buccal swabs	0	7	1022	284	647	302	362	1	22358	0	483	1	0	1	0	5	6	2	0	0	0	2	0	5	3	0	0	0	0	0	0	1	4980	0	3	0	0	0	0	0	0	0	0	0	0	0	0	0	14
4462 PBS control	0	7	4	3	0	0	4	1	0	0	0	0	0	0	0	0	0	11756	1233	6894	0	0	2	0	0	2	0	0	0	0	15	0	0	1	576	0	0	0	0	0	0	0	1	1	0	1	3	0	0
4462 Nasal swabs	0	5	349	5	182	1	901	1	2845	0	8193	2	0	46	1	0	18	5	6	0	969	354	280	279	1323	0	22	0	373	1	0	1312	4164	0	4	0	103	2	0	7	0	0	143	2	139	0	3	474	43
4463 BAL	1	18	7	3	324	2	1	2	5346	1	1133	1	0	2	4	0	9	14	1	1	2	1	0	16	0	0	0	2	2	2	16	2	7459	0	3	4843	2	0	0	0	0	0	0	0	1	1	1313	1	37
4463 Buccal swabs	74	1469	0	1	28	2	1	1	877	20	0	61	200	9	0	0	58	0	0	0	299	1	0	0	0	1	0	0	9	0	0	0	0	0	234	0	0	0	0	0	1	0	226	0	0	0	1187	0	0
4463 PBS control	21	34	13000	12	0	1	5	4	0	962	0	0	10473	0	0	0	4	0	0	1	0	0	0	0	0	0	0	0	0	1	1	0	1861	0	0	0	1	0	0	0	40	0	0	0	0	0	0	0	0
4463 Nasal swabs	59	2	2276	5	137	0	1	1350	6156	0	1251	1	2	8	0	444	2	0	3	0	98	2	0	16	1023	0	0	0	7	0	1	989	1025	0	0	0	0	0	0	0	0	7	0	0	0	0	4	0	3
4464 BAL	199	24	5	0	0	1	2	0	0	0	1	0	2	4	0	0	1	0	0	0	6727	0	0	0	0	1	0	2023	20	1	14	0	0	0	0	0	3565	0	0	0	0	88	0	0	0	0	1	0	0
4464 Buccal swabs	0	1	6	1	661	1	2	2	21976	0	1	2	0	0	2	0	0	4	0	0	0	0	0	0	0	0	0	1	0	0	15	0	1	0	0	3465	472	0	0	0	1	0	0	0	0	0	2	0	0
4464 PBS control	1	4	1	0	0	0	1	0	5	0	0	1	0	0	0	0	475	12065	1	11706	1	0	0	0	0	0	0	0	0	0	6	1	0	0	0	0	1	0	0	0	0	51	0	1121	0	0	3	0	0
4464 Nasal swabs	381	2	1528	1	93	221	127	158	2827	1	12272	2	6	933	0	0	11	3	48	0	908	136	167	147	1258	282	20	54	38	63	0	651	2555	0	1	128	17	1	3	2	0	0	0	1	2	0	2	0	432
4465 BAL	430	23666	3525	6	0	1	3	1	0	114	1	25	5	0	0	0	2	1	1	0	0	0	1	0	0	0	0	514	0	0	0	0	1	0	0	0	0	0	0	0	1	0	0	0	0	0	0	0	0
4465 Buccal swabs	2	4	17070	8603	152	103	36	16	6096	0	2	2	0	1	0	159	35	0	1	0	2	2	1	0	2	0	0	0	0	0	0	0	1	0	0	0	0	0	0	3	0	0	0	0	0	0	1	0	0
4465 PBS control	222	22252	2196	2141	0	1	1	0	2	54	0	8	0	0	0	18	0	4	1	3	2	0	0	0	0	0	3	0	0	0	0	0	0	0	0	0	1	0	395	0	0	11	0	1	0	0	0	1	0
4465 Nasal swabs	39	229	7292	2932	373	242	89	119	9269	0	6371	9	0	46	7	68	70	4	28	6	128	18	70	134	440	92	0	3	192	29	0	86	1142	5	8	1	0	0	19	30	1	0	18	0	2	1	3	0	53
4827 BAL	6	36	0	0	3	0	0	0	0	887	2	0	0	1	0	0	6	2	0	0	9	0	0	0	2462	0	0	0	0	0	33	0	0	0	1	0	0	0	0	0	0	0	0	0	0	1	3	0	0
4827 Buccal swabs	2	15	6084	2535	5	8649	13243	1	41	0	0	0	2	1	0	693	3	0	4	0	6	1161	0	0	50	0	0	0	6	0	0	9	0	0	0	0	0	0	0	0	0	0	0	0	0	0	1	0	1
4827 PBS control	0	2	0	4	0	0	0	0	0	0	4	0	0	2	1	0	5	18524	1	4635	1	0	0	0	0	0	19	0	0	0	1	1	0	0	0	0	642	1	0	0	0	0	0	0	0	0	0	1853	0
4827 Nasal swabs	11	10	4005	812	62	8962	7874	33	975	0	294	0	0	133	0	315	10	3	5	1	1000	1820	4	3	2287	9	0	2	897	4	1	428	87	0	1	2	1	0	1	9	0	0	0	0	0	0	1	4	35
4828 Buccal swabs	13	4	3619	274	18	410	13915	10842	582	0	230	2	3	0	2	637	4	1	4	2	0	1	0	5	2	0	0	0	0	1	4	166	0	0	0	0	0	0	0	0	0	0	0	0	0	0	0	0	0
4828 PBS control	590	28867	1	0	2	1	1	0	1	149	0	41	0	0	0	0	4	0	15	0	0	0	0	2	4	0	0	63	1	0	13	0	0	0	0	0	0	0	0	0	0	0	0	0	0	0	3	0	0
4828 Nasal swabs	0	0	3709	198	31	572	2824	413	1445	0	3292	1	0	427	0	196	17	0	2	1	4055	1057	0	24	2976	1	0	0	1774	0	0	815	401	0	0	0	98	1	0	5	0	0	0	0	0	0	0	0	125
4832 BAL	0	8	15024	3719	42	5303	6395	15	1214	2	0	2	1	2	5	438	8	1	3	0	17	125	3	0	96	3	0	0	38	2	0	12	0	0	1	0	0	0	0	10	1	0	2	0	0	0	1	1	0
4832 Buccal swabs	0	4	13373	3484	1	4203	9077	0	135	0	61	0	0	3	0	1188	1	1	2	3	2	15	0	0	1	3	0	0	0	0	0	84	0	0	0	0	0	0	0	0	1	1	0	0	0	0	0	0	0
4832 PBS control	0	1	2	0	0	0	0	0	1	0	1	0	0	0	0	1	0	17534	0	5865	0	0	0	0	0	0	0	1	0	2	49	0	0	0	0	3	2	1	0	0	5	0	0	0	0	0	5	1	0
4832 Nasal swabs	7	15	6580	1200	57	2394	4524	233	113	0	141	0	0	319	15	267	29	9	11	3	1585	111	0	1	1265	0	2	0	6349	15	0	2024	8	0	0	0	1	0	0	81	1	0	7	4	1	0	0	0	0
4833 BAL	855	23458	3	1057	1	2	0	0	1	99	0	40	0	3	0	21	2	0	0	0	1	0	0	0	0	1	0	0	0	0	0	0	0	0	0	0	0	0	0	0	0	0	0	0	0	1013	0	0	0
4833 Buccal swabs	1	7	13222	3393	0	547	3197	4209	2	0	0	0	326	0	1	1793	3	0	0	0	1	19	1	0	804	0	21	0	1	0	0	0	0	0	0	0	257	0	0	0	2	26	378	0	0	0	0	0	0
4833 PBS control	474	24956	1	1	0	0	0	0	1	125	0	46	0	0	0	0	2	0	0	0	0	0	0	0	0	0	1	295	1	0	0	0	0	0	0	0	648	0	0	0	0	0	0	0	0	288	1080	0	0
4833 Nasal swabs	6	10	1125	288	229	530	853	237	2557	0	789	4	0	588	0	209	42	0	5	0	3201	299	138	12	9827	8	11	0	2228	0	0	1830	102	32	5	1	0	0	27	16	0	0	0	2	0	0	1	0	15
4836 BAL	618	21685	924	918	751	1	2	3	1	88	0	34	0	0	2	1	2	4	0	4	0	16	1	0	0	0	11	0	0	0	6	0	0	0	6	0	0	0	1	0	0	0	1	0	0	0	3	0	0
4836 Buccal swabs	2	3	19302	1782	0	2705	7873	0	2	0	22	0	0	0	0	733	2	7	1	2	1	144	1	1	3	0	0	0	1	1	0	1	0	0	1	0	0	0	0	5	0	0	0	0	0	1	0	0	0
4836 PBS control	1	3	2	2420	0	0	0	0	5	1	0	0	1	0	0	27	3	10634	1	8047	0	0	0	0	1	0	0	0	0	0	53	0	0	0	1	0	803	0	0	0	6	0	0	0	0	1191	2	0	0
4836 Nasal swabs	2	22	3423	539	94	1020	2478	187	2182	1	2492	1	23	282	0	362	38	7	20	5	4664	705	48	34	2490	37	0	0	1579	36	0	810	130	0	2	0	1	0	0	76	35	0	0	0	1	1	0	0	288
DNA extraction reagent control1	69	10	3	0	35	0	0	0	1407	2	3	0	1606	0	0	0	3	0	0	0	0	0	2379	0	0	0	1	0	0	0	40	0	0	490	9	0	0	0	0	0	7	0	69	0	9454	0	4	0	0
DNA extraction reagent control2	0	8	2	1	0	0	0	0	1	0	605	0	14984	4	0	0	4	0	0	0	3	0	0	10	0	0	0	1	0	0	32	0	0	0	2	0	1	1	0	0	81	0	2204	0	1	0	4	0	1
DNA extraction reagent control3	0	5	360	3	0	1	1	0	0	1	0	0	0	1	0	0	7	15327	1	5810	0	0	0	0	0	0	0	0	1	0	22	0	0	0	1	0	1206	0	0	0	0	28	0	0	1445	0	6	0	0
DNA extraction reagent control4	0	1	6	3	27	0	1	3	998	0	1	0	0	1	1	0	3	9341	0	11315	0	0	0	0	0	0	0	0	0	0	47	0	0	1	0	0	745	0	0	0	0	44	862	0	0	0	6	0	0
[truncated: 705 more columns]

## Sheet: OTU taxonomy
OTU	Taxonomy
Otu001	k__Bacteria(100);p__Proteobacteria(100);c__Gammaproteobacteria(100);o__Pseudomonadales(100);f__Pseudomonadaceae(100);g__Pseudomonas(100);unclassified(100);
Otu002	k__Bacteria(100);p__Proteobacteria(100);c__Gammaproteobacteria(100);o__Pseudomonadales(100);f__Pseudomonadaceae(100);g__Pseudomonas(100);s__(100);
Otu003	k__Bacteria(100);p__Firmicutes(100);c__Bacilli(100);o__Lactobacillales(100);f__Lactobacillaceae(100);g__Lactobacillus(100);s__(100);
Otu004	k__Bacteria(100);p__Firmicutes(100);c__Bacilli(100);o__Lactobacillales(100);f__Lactobacillaceae(100);g__Lactobacillus(100);unclassified(100);
Otu005	k__Bacteria(100);p__Proteobacteria(100);c__Gammaproteobacteria(100);o__Enterobacteriales(100);f__Enterobacteriaceae(100);unclassified(100);unclassified(100);
Otu006	k__Bacteria(100);p__Firmicutes(100);c__Bacilli(100);o__Lactobacillales(100);f__Lactobacillaceae(100);g__Lactobacillus(100);s__vaginalis(100);
Otu007	k__Bacteria(100);p__Firmicutes(100);c__Bacilli(100);o__Lactobacillales(100);f__Lactobacillaceae(100);g__Lactobacillus(100);s__reuteri(100);
Otu008	k__Bacteria(100);p__Firmicutes(100);c__Bacilli(100);o__Lactobacillales(100);f__Lactobacillaceae(100);g__Lactobacillus(100);s__salivarius(100);
Otu009	k__Bacteria(100);p__Proteobacteria(100);c__Gammaproteobacteria(100);o__Enterobacteriales(100);f__Enterobacteriaceae(100);g__(100);s__(100);
Otu010	k__Bacteria(100);p__Proteobacteria(100);c__Gammaproteobacteria(100);o__Pseudomonadales(100);f__Pseudomonadaceae(100);unclassified(100);unclassified(100);
Otu011	k__Bacteria(100);p__Firmicutes(100);c__Bacilli(100);o__Bacillales(100);f__Staphylococcaceae(100);g__Staphylococcus(100);s__(100);
Otu012	k__Bacteria(100);p__Proteobacteria(100);c__Gammaproteobacteria(100);unclassified(100);unclassified(100);unclassified(100);unclassified(100);
Otu013	k__Bacteria(100);p__Proteobacteria(100);c__Gammaproteobacteria(100);o__Pasteurellales(100);f__Pasteurellaceae(100);g__Actinobacillus(100);s__(100);
Otu014	k__Bacteria(100);p__Firmicutes(100);c__Clostridia(100);o__Clostridiales(100);unclassified(100);unclassified(100);unclassified(100);
Otu015	k__Bacteria(100);p__Firmicutes(100);c__Bacilli(100);o__Lactobacillales(100);f__Lactobacillaceae(100);g__Lactobacillus(100);s__mucosae(100);
Otu016	k__Bacteria(100);p__Firmicutes(100);c__Bacilli(100);o__Lactobacillales(100);f__Lactobacillaceae(100);g__Lactobacillus(100);s__coleohominis(100);
Otu017	k__Bacteria(100);unclassified(100);unclassified(100);unclassified(100);unclassified(100);unclassified(100);unclassified(100);
Otu018	k__Bacteria(100);p__Cyanobacteria(100);c__Nostocophycideae(100);o__(100);f__(100);g__(100);s__(100);
Otu019	k__Bacteria(100);p__Firmicutes(100);c__Bacilli(100);unclassified(100);unclassified(100);unclassified(100);unclassified(100);
Otu020	k__Bacteria(100);p__Cyanobacteria(100);c__Nostocophycideae(100);o__Nostocales(100);f__Scytonemataceae(100);g__(100);s__(100);
Otu021	k__Bacteria(100);p__Firmicutes(100);c__Clostridia(100);o__Clostridiales(100);f__Lachnospiraceae(100);unclassified(100);unclassified(100);
Otu022	k__Bacteria(100);p__Firmicutes(100);c__Bacilli(100);o__Lactobacillales(100);f__Lactobacillaceae(100);g__Lactobacillus(100);s__pontis(100);
Otu023	k__Bacteria(100);p__Firmicutes(100);c__Bacilli(100);o__Bacillales(100);f__Staphylococcaceae(100);g__Jeotgalicoccus(100);s__psychrophilus(100);
Otu024	k__Bacteria(100);p__Firmicutes(100);c__Bacilli(100);o__Bacillales(100);f__Staphylococcaceae(100);g__Staphylococcus(100);unclassified(100);
Otu025	k__Bacteria(100);p__Firmicutes(100);c__Clostridia(100);o__Clostridiales(100);f__Ruminococcaceae(100);g__Faecalibacterium(100);s__prausnitzii(100);
Otu026	k__Bacteria(100);p__Firmicutes(100);c__Bacilli(100);o__Bacillales(100);f__Staphylococcaceae(100);g__Staphylococcus(100);s__equorum(100);
Otu027	k__Bacteria(100);p__Proteobacteria(100);c__Gammaproteobacteria(100);o__Pseudomonadales(100);f__Moraxellaceae(100);g__Acinetobacter(100);unclassified(100);
Otu028	k__Bacteria(100);p__Proteobacteria(100);c__Betaproteobacteria(100);o__Burkholderiales(100);f__Alcaligenaceae(100);g__Achromobacter(100);s__(100);
Otu029	k__Bacteria(100);p__Firmicutes(100);c__Clostridia(100);o__Clostridiales(100);f__Lachnospiraceae(100);g__(100);s__(100);
Otu030	k__Bacteria(100);p__Firmicutes(100);c__Bacilli(100);o__Turicibacterales(100);f__Turicibacteraceae(100);g__Turicibacter(100);s__(100);
Otu031	k__Bacteria(100);p__Proteobacteria(100);c__Betaproteobacteria(100);o__Burkholderiales(100);f__Comamonadaceae(100);g__Pelomonas(100);unclassified(100);
Otu032	k__Bacteria(100);p__Firmicutes(100);c__Clostridia(100);o__Clostridiales(100);f__Ruminococcaceae(100);g__(100);s__(100);
Otu033	k__Bacteria(100);p__Firmicutes(100);c__Clostridia(100);o__Clostridiales(100);f__Clostridiaceae(100);g__02d06(100);s__(100);
Otu034	k__Bacteria(100);p__Firmicutes(100);c__Bacilli(100);o__Lactobacillales(100);f__Aerococcaceae(100);g__Facklamia(100);s__(100);
Otu035	k__Bacteria(100);p__Actinobacteria(100);c__Actinobacteria(100);o__Actinomycetales(100);unclassified(100);unclassified(100);unclassified(100);
Otu036	k__Bacteria(100);p__Firmicutes(100);c__Bacilli(100);o__Lactobacillales(100);f__Carnobacteriaceae(100);g__Desemzia(100);s__(100);
Otu037	k__Bacteria(100);p__Proteobacteria(100);c__Betaproteobacteria(100);o__Burkholderiales(100);f__Oxalobacteraceae(100);g__Ralstonia(100);s__(100);
Otu038	k__Bacteria(100);p__Firmicutes(100);c__Bacilli(100);o__Lactobacillales(100);f__Enterococcaceae(100);g__Enterococcus(100);s__cecorum(100);
Otu039	k__Bacteria(100);p__Proteobacteria(100);c__Gammaproteobacteria(100);o__Pseudomonadales(100);f__Moraxellaceae(100);g__Acinetobacter(100);s__(100);
Otu040	k__Bacteria(100);p__Firmicutes(100);unclassified(100);unclassified(100);unclassified(100);unclassified(100);unclassified(100);
Otu041	k__Bacteria(100);p__Proteobacteria(100);c__Gammaproteobacteria(100);o__Pasteurellales(100);f__Pasteurellaceae(100);unclassified(100);unclassified(100);
Otu042	k__Bacteria(100);p__Proteobacteria(100);c__Gammaproteobacteria(100);o__Pseudomonadales(100);f__Moraxellaceae(100);g__Enhydrobacter(100);unclassified(100);
Otu043	k__Bacteria(100);p__Actinobacteria(100);c__Actinobacteria(100);o__Actinomycetales(100);f__Corynebacteriaceae(100);g__Corynebacterium(100);s__(100);
Otu044	k__Bacteria(100);p__Proteobacteria(100);c__Gammaproteobacteria(100);o__Pseudomonadales(100);f__Moraxellaceae(100);unclassified(100);unclassified(100);
Otu045	k__Bacteria(100);p__Firmicutes(100);c__Clostridia(100);o__Clostridiales(100);f__Tissierellaceae(100);g__Anaerococcus(100);s__(100);
Otu046	k__Bacteria(100);p__Proteobacteria(100);c__Gammaproteobacteria(100);o__Pasteurellales(100);f__Pasteurellaceae(100);g__Haemophilus(100);s__parainfluenzae(100);
Otu047	k__Bacteria(100);p__Proteobacteria(100);c__Betaproteobacteria(100);o__Burkholderiales(100);f__Comamonadaceae(100);unclassified(100);unclassified(100);
Otu048	k__Bacteria(100);p__Proteobacteria(100);c__Gammaproteobacteria(100);o__Pseudomonadales(100);f__Moraxellaceae(100);g__Acinetobacter(100);s__lwoffii(100);
Otu049	k__Bacteria(100);p__Firmicutes(100);c__Clostridia(100);o__Clostridiales(100);f__Clostridiaceae(100);unclassified(100);unclassified(100);
Otu050	k__Bacteria(100);p__Actinobacteria(100);c__Actinobacteria(100);o__Actinomycetales(100);f__Corynebacteriaceae(100);g__Corynebacterium(100);s__stationis(100);
Otu051	k__Bacteria(100);p__Firmicutes(100);c__Clostridia(100);o__Clostridiales(100);f__Ruminococcaceae(100);unclassified(100);unclassified(100);
Otu052	k__Bacteria(100);p__Proteobacteria(100);c__Betaproteobacteria(100);o__Burkholderiales(100);f__Oxalobacteraceae(100);g__Cupriavidus(100);s__(100);
Otu053	k__Bacteria(100);p__Firmicutes(100);c__Clostridia(100);o__Clostridiales(100);f__Ruminococcaceae(100);g__Ruminococcus(100);s__(100);
Otu054	k__Bacteria(100);p__Firmicutes(100);c__Bacilli(100);o__Lactobacillales(100);f__Enterococcaceae(100);g__Enterococcus(100);s__(100);
Otu055	k__Bacteria(100);p__Fusobacteria(100);c__Fusobacteriia(100);o__Fusobacteriales(100);unclassified(100);unclassified(100);unclassified(100);
Otu056	k__Bacteria(100);p__Bacteroidetes(100);c__Bacteroidia(100);o__Bacteroidales(100);f__Prevotellaceae(100);g__Prevotella(100);s__(100);
Otu057	k__Bacteria(100);p__Proteobacteria(100);c__Gammaproteobacteria(100);o__Pseudomonadales(100);f__Pseudomonadaceae(100);g__(100);s__(100);
Otu058	k__Bacteria(100);p__Proteobacteria(100);c__Gammaproteobacteria(100);o__Pasteurellales(100);f__Pasteurellaceae(100);g__Actinobacillus(100);unclassified(100);
Otu059	k__Bacteria(100);p__Proteobacteria(100);c__Gammaproteobacteria(100);o__Pasteurellales(100);f__Pasteurellaceae(100);g__Gallibacterium(100);s__genomosp.(100);
Otu060	k__Bacteria(100);p__Firmicutes(100);c__Clostridia(100);o__Clostridiales(100);f__Lachnospiraceae(100);g__Blautia(100);s__(100);
Otu061	k__Bacteria(100);p__Firmicutes(100);c__Clostridia(100);o__Clostridiales(100);f__Ruminococcaceae(100);g__Oscillospira(100);s__(100);
Otu062	k__Bacteria(100);p__Firmicutes(100);c__Clostridia(100);o__Clostridiales(100);f__Veillonellaceae(100);g__Veillonella(100);unclassified(100);
Otu063	k__Bacteria(100);p__Firmicutes(100);c__Bacilli(100);o__Lactobacillales(100);f__Streptococcaceae(100);g__Streptococcus(100);unclassified(100);
Otu064	k__Bacteria(100);p__Proteobacteria(100);c__Alphaproteobacteria(100);o__Rhizobiales(100);f__Methylobacteriaceae(100);g__Methylobacterium(100);unclassified(100);
Otu065	k__Bacteria(100);p__Proteobacteria(100);c__Betaproteobacteria(100);o__Burkholderiales(100);f__Comamonadaceae(100);g__Delftia(100);s__(100);
Otu066	k__Bacteria(100);p__Proteobacteria(100);c__Gammaproteobacteria(100);o__Pasteurellales(100);f__Pasteurellaceae(100);g__Avibacterium(100);unclassified(100);
Otu067	k__Bacteria(100);p__Proteobacteria(100);c__Gammaproteobacteria(100);o__Pseudomonadales(100);f__Moraxellaceae(100);g__Enhydrobacter(100);s__(100);
Otu068	k__Bacteria(100);p__Proteobacteria(100);c__Deltaproteobacteria(100);o__Myxococcales(100);f__Haliangiaceae(100);g__(100);s__(100);
Otu069	k__Bacteria(100);p__Proteobacteria(100);c__Betaproteobacteria(100);o__Burkholderiales(100);f__Oxalobacteraceae(100);g__(100);s__(100);
Otu070	k__Bacteria(100);p__Firmicutes(100);c__Clostridia(100);o__Clostridiales(100);f__Clostridiaceae(100);g__SMB53(100);s__(100);
Otu071	k__Bacteria(100);p__Proteobacteria(100);c__Deltaproteobacteria(100);o__Syntrophobacterales(100);f__Syntrophobacteraceae(100);g__(100);s__(100);
Otu072	k__Bacteria(100);p__Actinobacteria(100);c__Actinobacteria(100);o__Actinomycetales(100);f__Micrococcaceae(100);unclassified(100);unclassified(100);
Otu073	k__Bacteria(100);p__Proteobacteria(100);c__Betaproteobacteria(100);unclassified(100);unclassified(100);unclassified(100);unclassified(100);
Otu074	k__Bacteria(100);p__Proteobacteria(100);c__Betaproteobacteria(100);o__Burkholderiales(100);f__Burkholderiaceae(100);g__Burkholderia(100);unclassified(100);
Otu075	k__Bacteria(100);p__Firmicutes(100);c__Bacilli(100);o__Gemellales(100);f__(100);g__(100);s__(100);
Otu076	k__Bacteria(100);p__Tenericutes(100);c__Mollicutes(100);o__Mycoplasmatales(100);f__Mycoplasmataceae(100);g__Mycoplasma(100);s__(100);
Otu077	k__Bacteria(100);p__Actinobacteria(100);c__Actinobacteria(100);o__Actinomycetales(100);f__Micrococcaceae(100);g__Micrococcus(100);s__luteus(100);
Otu078	k__Bacteria(100);p__Firmicutes(100);c__Bacilli(100);o__Lactobacillales(100);f__Streptococcaceae(100);g__Streptococcus(100);s__(100);
Otu079	k__Bacteria(100);p__Firmicutes(100);c__Clostridia(100);o__Clostridiales(100);f__Tissierellaceae(100);g__Finegoldia(100);s__(100);
Otu080	k__Bacteria(100);p__Firmicutes(100);c__Bacilli(100);o__Bacillales(100);f__Staphylococcaceae(100);g__Macrococcus(100);s__caseolyticus(100);
Otu081	k__Bacteria(100);p__Actinobacteria(100);c__Actinobacteria(100);o__Actinomycetales(100);f__Corynebacteriaceae(100);g__Corynebacterium(100);unclassified(100);
Otu082	k__Bacteria(100);p__Firmicutes(100);c__Bacilli(100);o__Lactobacillales(100);f__Streptococcaceae(100);g__Streptococcus(100);s__alactolyticus(100);
Otu083	k__Bacteria(100);p__Acidobacteria(100);c__Chloracidobacteria(100);o__RB41(100);f__Ellin6075(100);g__(100);s__(100);
Otu084	k__Bacteria(100);p__Firmicutes(100);c__Bacilli(100);o__Lactobacillales(100);f__Aerococcaceae(100);g__Aerococcus(100);s__(100);
Otu085	k__Bacteria(100);p__Proteobacteria(100);c__Gammaproteobacteria(100);o__Enterobacteriales(100);f__Enterobacteriaceae(100);g__Erwinia(100);unclassified(100);
Otu086	k__Bacteria(100);p__Fusobacteria(100);c__Fusobacteriia(100);o__Fusobacteriales(100);f__Leptotrichiaceae(100);unclassified(100);unclassified(100);
Otu087	k__Bacteria(100);p__Firmicutes(100);c__Bacilli(100);o__Bacillales(100);unclassified(100);unclassified(100);unclassified(100);
Otu088	k__Bacteria(100);p__Proteobacteria(100);c__Gammaproteobacteria(100);o__HTCC2188(100);f__HTCC2089(100);g__(100);s__(100);
Otu089	k__Bacteria(100);p__Firmicutes(100);c__Bacilli(100);o__Lactobacillales(100);unclassified(100);unclassified(100);unclassified(100);
Otu090	k__Bacteria(100);p__Firmicutes(100);c__Clostridia(100);o__Clostridiales(100);f__Lachnospiraceae(100);g__Coprococcus(100);s__(100);
Otu091	k__Bacteria(100);p__Proteobacteria(100);c__Gammaproteobacteria(100);o__Pseudomonadales(100);f__Moraxellaceae(100);g__Psychrobacter(100);unclassified(100);
Otu092	k__Bacteria(100);p__Proteobacteria(100);c__Gammaproteobacteria(100);o__Pasteurellales(100);f__Pasteurellaceae(100);g__Avibacterium(100);s__gallinarum(100);
Otu093	k__Bacteria(100);p__Actinobacteria(100);c__Actinobacteria(100);o__Actinomycetales(100);f__Dermabacteraceae(100);g__Brachybacterium(100);s__(100);
Otu094	k__Bacteria(100);p__Firmicutes(100);c__Clostridia(100);o__Clostridiales(100);f__Lachnospiraceae(100);g__Epulopiscium(100);s__(100);
Otu095	k__Bacteria(100);p__Acidobacteria(100);c__Acidobacteria-6(100);o__iii1-15(100);f__(100);g__(100);s__(100);
Otu096	k__Bacteria(100);p__Firmicutes(100);c__Clostridia(100);o__Clostridiales(100);f__(100);g__(100);s__(100);
Otu097	k__Bacteria(100);p__Firmicutes(100);c__Bacilli(100);o__Lactobacillales(100);f__Carnobacteriaceae(100);g__Trichococcus(100);s__(100);
Otu098	k__Bacteria(100);p__Proteobacteria(100);c__Deltaproteobacteria(100);o__NB1-j(100);f__MND4(100);g__(100);s__(100);
Otu099	k__Bacteria(100);p__Firmicutes(100);c__Clostridia(100);o__Clostridiales(100);f__Veillonellaceae(100);g__Phascolarctobacterium(100);s__(100);
Otu100	k__Bacteria(100);p__Proteobacteria(100);unclassified(100);unclassified(100);unclassified(100);unclassified(100);unclassified(100);
Otu101	k__Bacteria(100);p__Bacteroidetes(100);c__Bacteroidia(100);o__Bacteroidales(100);unclassified(100);unclassified(100);unclassified(100);
Otu102	k__Bacteria(100);p__Bacteroidetes(100);c__Sphingobacteriia(100);o__Sphingobacteriales(100);f__Sphingobacteriaceae(100);g__(100);s__(100);
Otu103	k__Bacteria(100);p__Proteobacteria(100);c__Gammaproteobacteria(100);o__Pasteurellales(100);f__Pasteurellaceae(100);g__Actinobacillus(100);s__parahaemolyticus(100);
Otu104	k__Bacteria(100);p__Proteobacteria(100);c__Gammaproteobacteria(100);o__Pasteurellales(100);f__Pasteurellaceae(100);g__Aggregatibacter(100);s__(100);
Otu105	k__Bacteria(100);p__Firmicutes(100);c__Clostridia(100);o__Clostridiales(100);f__Clostridiaceae(100);g__Clostridium(100);s__perfringens(100);
Otu106	k__Bacteria(100);p__Firmicutes(100);c__Clostridia(100);o__Clostridiales(100);f__Clostridiaceae(100);g__(100);s__(100);
Otu107	k__Bacteria(100);p__Firmicutes(100);c__Clostridia(100);o__Clostridiales(100);f__Peptostreptococcaceae(100);g__(100);s__(100);
Otu108	k__Bacteria(100);p__Proteobacteria(100);c__Gammaproteobacteria(100);o__Aeromonadales(100);f__Aeromonadaceae(100);unclassified(100);unclassified(100);
Otu109	k__Bacteria(100);p__Firmicutes(100);c__Clostridia(100);o__Clostridiales(100);f__Christensenellaceae(100);g__(100);s__(100);
Otu110	k__Bacteria(100);p__Firmicutes(100);c__Bacilli(100);o__Bacillales(100);f__Bacillaceae(100);g__Bacillus(100);s__flexus(100);
Otu111	k__Bacteria(100);p__Proteobacteria(100);c__Gammaproteobacteria(100);o__Pasteurellales(100);f__Pasteurellaceae(100);g__Avibacterium(100);s__(100);
Otu112	k__Bacteria(100);p__Actinobacteria(100);c__Actinobacteria(100);o__Actinomycetales(100);f__Corynebacteriaceae(100);g__Corynebacterium(100);s__durum(100);
Otu113	k__Bacteria(100);p__Firmicutes(100);c__Clostridia(100);o__Clostridiales(100);f__Lachnospiraceae(100);g__Ruminococcus(100);s__(100);
Otu114	k__Bacteria(100);p__Actinobacteria(100);c__Actinobacteria(100);o__Actinomycetales(100);f__Actinomycetaceae(100);g__Actinomyces(100);s__(100);
Otu115	k__Bacteria(100);p__Proteobacteria(100);c__Alphaproteobacteria(100);o__Rhizobiales(100);f__Methylobacteriaceae(100);g__Methylobacterium(100);s__(100);
Otu116	k__Bacteria(100);p__Actinobacteria(100);c__Thermoleophilia(100);o__Gaiellales(100);f__Gaiellaceae(100);g__(100);s__(100);
Otu117	k__Bacteria(100);p__Proteobacteria(100);c__Alphaproteobacteria(100);o__Rhodobacterales(100);f__Rhodobacteraceae(100);g__Rhodobacter(100);s__sphaeroides(100);
Otu118	k__Bacteria(100);p__Acidobacteria(100);c__Acidobacteria-6(100);unclassified(100);unclassified(100);unclassified(100);unclassified(100);
Otu119	k__Bacteria(100);p__Proteobacteria(100);c__Betaproteobacteria(100);o__Methylophilales(100);f__Methylophilaceae(100);g__(100);s__(100);
Otu120	k__Bacteria(100);p__Proteobacteria(100);c__Gammaproteobacteria(100);o__Pseudomonadales(100);f__Moraxellaceae(100);g__Acinetobacter(100);s__johnsonii(100);
Otu121	k__Bacteria(100);p__Proteobacteria(100);c__Betaproteobacteria(100);o__Burkholderiales(100);f__Comamonadaceae(100);g__Pelomonas(100);s__puraquae(100);
Otu122	k__Bacteria(100);p__Bacteroidetes(100);c__Bacteroidia(100);o__Bacteroidales(100);f__Bacteroidaceae(100);g__Bacteroides(100);s__(100);
Otu123	k__Bacteria(100);p__Fusobacteria(100);c__Fusobacteriia(100);o__Fusobacteriales(100);f__Fusobacteriaceae(100);g__Fusobacterium(100);s__(100);
Otu124	k__Bacteria(100);p__Proteobacteria(100);c__Alphaproteobacteria(100);o__Rhodospirillales(100);f__Acetobacteraceae(100);g__(100);s__(100);
Otu125	k__Bacteria(100);p__Proteobacteria(100);c__Gammaproteobacteria(100);o__Aeromonadales(100);f__Succinivibrionaceae(100);g__Anaerobiospirillum(100);s__(100);
Otu126	k__Bacteria(100);p__Proteobacteria(100);c__Betaproteobacteria(100);o__Burkholderiales(100);f__Comamonadaceae(100);g__Comamonas(100);s__(100);
Otu127	k__Bacteria(100);p__Proteobacteria(100);c__Betaproteobacteria(100);o__Burkholderiales(100);f__Oxalobacteraceae(100);unclassified(100);unclassified(100);
Otu128	k__Bacteria(100);p__Actinobacteria(100);c__Actinobacteria(100);o__Actinomycetales(100);f__Intrasporangiaceae(100);g__Janibacter(100);s__(100);
Otu129	k__Bacteria(100);p__Proteobacteria(100);c__Gammaproteobacteria(100);o__Thiotrichales(100);f__Piscirickettsiaceae(100);g__(100);s__(100);
Otu130	k__Bacteria(100);p__Proteobacteria(100);c__Epsilonproteobacteria(100);o__Campylobacterales(100);f__Campylobacteraceae(100);g__Campylobacter(100);s__rectus(100);
Otu131	k__Bacteria(100);p__Firmicutes(100);c__Clostridia(100);o__Clostridiales(100);f__Veillonellaceae(100);g__Megamonas(100);s__hypermegale(100);
Otu132	k__Bacteria(100);p__Actinobacteria(100);c__Actinobacteria(100);o__Actinomycetales(100);f__Pseudonocardiaceae(100);g__Pseudonocardia(100);s__(100);
Otu133	k__Bacteria(100);p__Proteobacteria(100);c__Gammaproteobacteria(100);o__Pseudomonadales(100);f__Moraxellaceae(100);g__(100);s__(100);
Otu134	k__Bacteria(100);p__Actinobacteria(100);c__Actinobacteria(100);o__Actinomycetales(100);f__Intrasporangiaceae(100);g__Knoellia(100);s__subterranea(100);
Otu135	k__Bacteria(100);p__Bacteroidetes(100);unclassified(100);unclassified(100);unclassified(100);unclassified(100);unclassified(100);
Otu136	k__Bacteria(100);p__Proteobacteria(100);c__Alphaproteobacteria(100);o__Caulobacterales(100);f__Caulobacteraceae(100);unclassified(100);unclassified(100);
Otu137	k__Bacteria(100);p__Firmicutes(100);c__Bacilli(100);o__Lactobacillales(100);f__Enterococcaceae(100);unclassified(100);unclassified(100);
Otu138	k__Bacteria(100);p__Firmicutes(100);c__Bacilli(100);o__Bacillales(100);f__Staphylococcaceae(100);g__Staphylococcus(100);s__sciuri(100);
Otu139	k__Bacteria(100);p__Actinobacteria(100);c__Actinobacteria(100);o__Actinomycetales(100);f__Brevibacteriaceae(100);g__Brevibacterium(100);s__(100);
Otu140	k__Bacteria(100);p__Firmicutes(100);c__Bacilli(100);o__Bacillales(100);f__Planococcaceae(100);g__Lysinibacillus(100);s__boronitolerans(100);
Otu141	k__Bacteria(100);p__Bacteroidetes(100);c__Sphingobacteriia(100);o__Sphingobacteriales(100);f__(100);g__(100);s__(100);
Otu142	k__Bacteria(100);p__Proteobacteria(100);c__Gammaproteobacteria(100);o__Enterobacteriales(100);f__Enterobacteriaceae(100);g__Serratia(100);s__marcescens(100);
Otu143	k__Bacteria(100);p__Firmicutes(100);c__Clostridia(100);o__Clostridiales(100);f__Veillonellaceae(100);g__Veillonella(100);s__(100);
Otu144	k__Bacteria(100);p__Firmicutes(100);c__Clostridia(100);o__Clostridiales(100);f__Lachnospiraceae(100);g__Ruminococcus(100);unclassified(100);
Otu145	k__Bacteria(100);p__Proteobacteria(100);c__Alphaproteobacteria(100);o__Caulobacterales(100);f__Caulobacteraceae(100);g__Brevundimonas(100);s__(100);
Otu146	k__Bacteria(100);p__Bacteroidetes(100);c__Flavobacteriia(100);o__Flavobacteriales(100);f__Flavobacteriaceae(100);g__Flavobacterium(100);s__(100);
Otu147	k__Bacteria(100);p__Fusobacteria(100);c__Fusobacteriia(100);o__Fusobacteriales(100);f__Fusobacteriaceae(100);unclassified(100);unclassified(100);
Otu148	k__Bacteria(100);p__Firmicutes(100);c__Bacilli(100);o__Lactobacillales(100);f__Enterococcaceae(100);g__Enterococcus(100);unclassified(100);
Otu149	k__Bacteria(100);p__Actinobacteria(100);c__Actinobacteria(100);o__Actinomycetales(100);f__Mycobacteriaceae(100);g__Mycobacterium(100);s__gordonae(100);
Otu150	k__Bacteria(100);p__Firmicutes(100);c__Bacilli(100);o__Lactobacillales(100);f__Lactobacillaceae(100);g__Lactobacillus(100);s__helveticus(100);
Otu151	k__Bacteria(100);p__Actinobacteria(100);c__Actinobacteria(100);o__Actinomycetales(100);f__Microbacteriaceae(100);g__Curtobacterium(100);s__(100);
Otu152	k__Bacteria(100);p__Firmicutes(100);c__Erysipelotrichi(100);o__Erysipelotrichales(100);f__Erysipelotrichaceae(100);g__L7A_E11(100);s__(100);
Otu153	k__Bacteria(100);p__Acidobacteria(100);c__Acidobacteria-6(100);o__iii1-15(100);f__mb2424(100);g__(100);s__(100);
Otu154	k__Bacteria(100);p__Firmicutes(100);c__Bacilli(100);o__Bacillales(100);f__Staphylococcaceae(100);g__Staphylococcus(100);s__epidermidis(100);
Otu155	k__Bacteria(100);p__Proteobacteria(100);c__Alphaproteobacteria(100);o__Rhodospirillales(100);f__Rhodospirillaceae(100);g__(100);s__(100);
Otu156	k__Bacteria(100);p__Proteobacteria(100);c__Betaproteobacteria(100);o__Burkholderiales(100);f__Comamonadaceae(100);g__Diaphorobacter(100);s__(100);
Otu157	k__Bacteria(100);p__Proteobacteria(100);c__Gammaproteobacteria(100);o__Pseudomonadales(100);f__Pseudomonadaceae(100);g__Pseudomonas(100);s__umsongensis(100);
Otu158	k__Bacteria(100);p__Firmicutes(100);c__Bacilli(100);o__Bacillales(100);f__Planococcaceae(100);unclassified(100);unclassified(100);
Otu159	k__Bacteria(100);p__Firmicutes(100);c__Clostridia(100);o__Clostridiales(100);f__Veillonellaceae(100);g__Veillonella(100);s__parvula(100);
Otu160	k__Bacteria(100);p__Actinobacteria(100);c__Actinobacteria(100);o__Actinomycetales(100);f__Dietziaceae(100);unclassified(100);unclassified(100);
Otu161	k__Bacteria(100);p__Actinobacteria(100);c__Acidimicrobiia(100);o__Acidimicrobiales(100);f__Microthrixaceae(100);g__(100);s__(100);
Otu162	k__Bacteria(100);p__Proteobacteria(100);c__Betaproteobacteria(100);o__Burkholderiales(100);f__Comamonadaceae(100);g__Methylibium(100);s__petroleiphilum(100);
Otu163	k__Bacteria(100);p__Firmicutes(100);c__Erysipelotrichi(100);o__Erysipelotrichales(100);f__Erysipelotrichaceae(100);g__cc_115(100);s__(100);
Otu164	k__Bacteria(100);p__Firmicutes(100);c__Clostridia(100);o__Clostridiales(100);f__Lachnospiraceae(100);g__Blautia(100);unclassified(100);
Otu165	k__Bacteria(100);p__Firmicutes(100);c__Bacilli(100);o__Gemellales(100);f__Gemellaceae(100);unclassified(100);unclassified(100);
Otu166	k__Bacteria(100);p__Proteobacteria(100);c__Betaproteobacteria(100);o__Burkholderiales(100);f__Alcaligenaceae(100);g__(100);s__(100);
Otu167	k__Bacteria(100);p__Proteobacteria(100);c__Betaproteobacteria(100);o__Burkholderiales(100);unclassified(100);unclassified(100);unclassified(100);
Otu168	k__Bacteria(100);p__Proteobacteria(100);c__Gammaproteobacteria(100);o__Pseudomonadales(100);f__Moraxellaceae(100);g__Enhydrobacter(100);s__aerosaccus(100);
Otu169	k__Bacteria(100);p__Thermi(100);c__Deinococci(100);o__Deinococcales(100);f__Deinococcaceae(100);g__Deinococcus(100);s__(100);
Otu170	k__Bacteria(100);p__Actinobacteria(100);c__Actinobacteria(100);o__Actinomycetales(100);f__Micrococcaceae(100);g__Kocuria(100);unclassified(100);
Otu171	k__Bacteria(100);p__Firmicutes(100);c__Bacilli(100);o__Lactobacillales(100);f__Enterococcaceae(100);g__Enterococcus(100);s__casseliflavus(100);
Otu172	k__Bacteria(100);p__Firmicutes(100);c__Clostridia(100);o__Clostridiales(100);f__Veillonellaceae(100);g__Veillonella(100);s__dispar(100);
Otu173	k__Bacteria(100);p__Bacteroidetes(100);c__Bacteroidia(100);o__Bacteroidales(100);f__Porphyromonadaceae(100);g__Porphyromonas(100);s__(100);
Otu174	k__Bacteria(100);p__Proteobacteria(100);c__Gammaproteobacteria(100);o__Enterobacteriales(100);f__Enterobacteriaceae(100);g__Klebsiella(100);s__oxytoca(100);
Otu175	k__Bacteria(100);p__Actinobacteria(100);c__Actinobacteria(100);o__Bifidobacteriales(100);f__Bifidobacteriaceae(100);g__(100);s__(100);
Otu176	k__Bacteria(100);p__Proteobacteria(100);c__Gammaproteobacteria(100);o__Pseudomonadales(100);f__Moraxellaceae(100);g__Psychrobacter(100);s__pulmonis(100);
Otu177	k__Bacteria(100);p__Proteobacteria(100);c__Alphaproteobacteria(100);o__Sphingomonadales(100);f__Sphingomonadaceae(100);g__Sphingomonas(100);unclassified(100);
Otu178	k__Bacteria(100);p__Proteobacteria(100);c__Gammaproteobacteria(100);o__Alteromonadales(100);f__OM60(100);g__(100);s__(100);
Otu179	k__Bacteria(100);p__Firmicutes(100);c__Clostridia(100);o__Clostridiales(100);f__Peptostreptococcaceae(100);g__Peptostreptococcus(100);s__anaerobius(100);
Otu180	k__Bacteria(100);p__Firmicutes(100);c__Bacilli(100);o__Bacillales(100);f__Bacillaceae(100);g__(100);s__(100);
Otu181	k__Bacteria(100);p__Proteobacteria(100);c__Betaproteobacteria(100);o__Burkholderiales(100);f__Burkholderiaceae(100);g__Burkholderia(100);s__gladioli(100);
Otu182	k__Bacteria(100);p__Proteobacteria(100);c__Betaproteobacteria(100);o__Ellin6067(100);f__(100);g__(100);s__(100);
Otu183	k__Bacteria(100);p__Cyanobacteria(100);c__Oscillatoriophycideae(100);o__Oscillatoriales(100);f__Phormidiaceae(100);g__Phormidium(100);s__(100);
Otu184	k__Bacteria(100);p__Proteobacteria(100);c__Betaproteobacteria(100);o__Burkholderiales(100);f__Comamonadaceae(100);g__Pelomonas(100);s__(100);
Otu185	k__Bacteria(100);p__Proteobacteria(100);c__Epsilonproteobacteria(100);o__Campylobacterales(100);f__Campylobacteraceae(100);g__Campylobacter(100);unclassified(100);
Otu186	k__Bacteria(100);p__Proteobacteria(100);c__Deltaproteobacteria(100);unclassified(100);unclassified(100);unclassified(100);unclassified(100);
Otu187	k__Bacteria(100);p__Firmicutes(100);c__Bacilli(100);o__Lactobacillales(100);f__Carnobacteriaceae(100);g__Carnobacterium(100);s__viridans(100);
Otu188	k__Bacteria(100);p__Firmicutes(100);c__Bacilli(100);o__Bacillales(100);f__Staphylococcaceae(100);g__Jeotgalicoccus(100);unclassified(100);
Otu189	k__Bacteria(100);p__Proteobacteria(100);c__Alphaproteobacteria(100);o__Sphingomonadales(100);f__Sphingomonadaceae(100);unclassified(100);unclassified(100);
Otu190	k__Bacteria(100);p__Actinobacteria(100);c__Actinobacteria(100);o__Actinomycetales(100);f__Micrococcaceae(100);g__Arthrobacter(100);s__(100);
Otu191	k__Bacteria(100);p__Actinobacteria(100);c__Actinobacteria(100);o__Actinomycetales(100);f__Microbacteriaceae(100);g__Microbacterium(100);unclassified(100);
Otu192	k__Bacteria(100);p__Actinobacteria(100);c__Coriobacteriia(100);o__Coriobacteriales(100);f__Coriobacteriaceae(100);g__(100);s__(100);
Otu193	k__Bacteria(100);p__Actinobacteria(100);c__Actinobacteria(100);o__Actinomycetales(100);f__Nocardioidaceae(100);g__(100);s__(100);
Otu194	k__Bacteria(100);p__Actinobacteria(100);c__Actinobacteria(100);o__Actinomycetales(100);f__Propionibacteriaceae(100);g__Propionibacterium(100);s__acnes(100);
Otu195	k__Bacteria(100);p__Firmicutes(100);c__Bacilli(100);o__Bacillales(100);f__Planococcaceae(100);g__Sporosarcina(100);s__(100);
Otu196	k__Bacteria(100);p__Proteobacteria(100);c__Betaproteobacteria(100);o__Methylophilales(100);f__Methylophilaceae(100);unclassified(100);unclassified(100);
Otu197	k__Bacteria(100);p__Firmicutes(100);c__Bacilli(100);o__Bacillales(100);f__Planococcaceae(100);g__(100);s__(100);
Otu198	k__Bacteria(100);p__Proteobacteria(100);c__Gammaproteobacteria(100);o__Pseudomonadales(100);unclassified(100);unclassified(100);unclassified(100);
Otu199	k__Bacteria(100);p__Actinobacteria(100);c__Coriobacteriia(100);o__Coriobacteriales(100);f__Coriobacteriaceae(100);unclassified(100);unclassified(100);
Otu200	k__Bacteria(100);p__Actinobacteria(100);c__Actinobacteria(100);o__Actinomycetales(100);f__Nocardiopsaceae(100);unclassified(100);unclassified(100);
Otu201	k__Bacteria(100);p__Cyanobacteria(100);c__Nostocophycideae(100);o__Nostocales(100);unclassified(100);unclassified(100);unclassified(100);
Otu202	k__Bacteria(100);p__Bacteroidetes(100);c__Bacteroidia(100);o__Bacteroidales(100);f__Bacteroidaceae(100);g__Bacteroides(100);s__fragilis(100);
Otu203	k__Bacteria(100);p__Actinobacteria(100);c__Actinobacteria(100);o__Actinomycetales(100);f__Micrococcaceae(100);g__(100);s__(100);
Otu204	k__Bacteria(100);p__Actinobacteria(100);c__Actinobacteria(100);o__Actinomycetales(100);f__Microbacteriaceae(100);g__Microbacterium(100);s__aurum(100);
Otu205	k__Bacteria(100);p__Proteobacteria(100);c__Betaproteobacteria(100);o__Burkholderiales(100);f__Alcaligenaceae(100);g__Sutterella(100);s__(100);
Otu206	k__Bacteria(100);p__Proteobacteria(100);c__Betaproteobacteria(100);o__MND1(100);f__(100);g__(100);s__(100);
Otu207	k__Bacteria(100);p__Actinobacteria(100);c__Actinobacteria(100);o__Actinomycetales(100);f__Microbacteriaceae(100);g__Leucobacter(100);s__(100);
Otu208	k__Bacteria(100);p__Firmicutes(100);c__Bacilli(100);o__Lactobacillales(100);f__Aerococcaceae(100);g__(100);s__(100);
Otu209	k__Bacteria(100);p__Proteobacteria(100);c__Alphaproteobacteria(100);o__Rhodospirillales(100);f__Acetobacteraceae(100);g__Roseomonas(100);s__mucosa(100);
Otu210	k__Bacteria(100);p__Firmicutes(100);c__Bacilli(100);o__Bacillales(100);f__Bacillaceae(100);g__Anoxybacillus(100);s__(100);
Otu211	k__Bacteria(100);p__Firmicutes(100);c__Bacilli(100);o__Lactobacillales(100);f__Streptococcaceae(100);unclassified(100);unclassified(100);
Otu212	k__Bacteria(100);p__Actinobacteria(100);c__Actinobacteria(100);o__Actinomycetales(100);f__Micrococcaceae(100);g__Micrococcus(100);unclassified(100);
Otu213	k__Bacteria(100);p__Chloroflexi(100);c__TK17(100);o__mle1-48(100);f__(100);g__(100);s__(100);
Otu214	k__Bacteria(100);p__Proteobacteria(100);c__Betaproteobacteria(100);o__Burkholderiales(100);f__Comamonadaceae(100);g__Schlegelella(100);s__(100);
Otu215	k__Bacteria(100);p__Proteobacteria(100);c__Epsilonproteobacteria(100);o__Campylobacterales(100);f__Helicobacteraceae(100);g__Flexispira(100);s__(100);
Otu216	k__Bacteria(100);p__Firmicutes(100);c__Bacilli(100);o__Bacillales(100);f__Bacillaceae(100);g__Bacillus(100);unclassified(100);
Otu217	k__Bacteria(100);p__Bacteroidetes(100);c__Bacteroidia(100);o__Bacteroidales(100);f__Porphyromonadaceae(100);g__Parabacteroides(100);s__(100);
Otu218	k__Bacteria(100);p__Firmicutes(100);c__Bacilli(100);o__Bacillales(100);f__Bacillaceae(100);g__Anoxybacillus(100);s__kestanbolensis(100);
Otu219	k__Bacteria(100);p__Cyanobacteria(100);c__Synechococcophycideae(100);o__Pseudanabaenales(100);f__Pseudanabaenaceae(100);g__(100);s__(100);
Otu220	k__Bacteria(100);p__Cyanobacteria(100);c__Nostocophycideae(100);o__Nostocales(100);f__Nostocaceae(100);g__Nostoc(100);s__(100);
Otu221	k__Bacteria(100);p__Proteobacteria(100);c__Gammaproteobacteria(100);o__Pseudomonadales(100);f__Moraxellaceae(100);g__Acinetobacter(100);s__rhizosphaerae(100);
Otu222	k__Bacteria(100);p__Proteobacteria(100);c__Betaproteobacteria(100);o__Neisseriales(100);f__Neisseriaceae(100);g__Microvirgula(100);s__aerodenitrificans(100);
Otu223	k__Bacteria(100);p__Proteobacteria(100);c__Deltaproteobacteria(100);o__NB1-j(100);f__NB1-i(100);g__(100);s__(100);
Otu224	k__Bacteria(100);p__Proteobacteria(100);c__Gammaproteobacteria(100);o__Legionellales(100);f__Legionellaceae(100);unclassified(100);unclassified(100);
Otu225	k__Bacteria(100);p__Proteobacteria(100);c__Betaproteobacteria(100);o__Neisseriales(100);f__Neisseriaceae(100);unclassified(100);unclassified(100);
Otu226	k__Bacteria(100);p__Proteobacteria(100);c__Deltaproteobacteria(100);o__MIZ46(100);f__(100);g__(100);s__(100);
Otu227	k__Bacteria(100);p__Bacteroidetes(100);c__Bacteroidia(100);o__Bacteroidales(100);f__Prevotellaceae(100);g__Prevotella(100);unclassified(100);
Otu228	k__Bacteria(100);p__Firmicutes(100);c__Bacilli(100);o__Bacillales(100);f__Staphylococcaceae(100);unclassified(100);unclassified(100);
Otu229	k__Bacteria(100);p__Bacteroidetes(100);c__Flavobacteriia(100);o__Flavobacteriales(100);f__Flavobacteriaceae(100);g__Flavobacterium(100);unclassified(100);
Otu230	k__Bacteria(100);p__Firmicutes(100);c__Bacilli(100);o__Lactobacillales(100);f__Streptococcaceae(100);g__Lactococcus(100);s__(100);
Otu231	k__Bacteria(100);p__Proteobacteria(100);c__Betaproteobacteria(100);o__Burkholderiales(100);f__Alcaligenaceae(100);unclassified(100);unclassified(100);
Otu232	k__Bacteria(100);p__Proteobacteria(100);c__Betaproteobacteria(100);o__Burkholderiales(100);f__Burkholderiaceae(100);g__Burkholderia(100);s__(100);
Otu233	k__Bacteria(100);p__Bacteroidetes(100);c__Sphingobacteriia(100);o__Sphingobacteriales(100);f__Sphingobacteriaceae(100);g__Pedobacter(100);s__cryoconitis(100);
Otu234	k__Bacteria(100);p__Proteobacteria(100);c__Alphaproteobacteria(100);o__Sphingomonadales(100);f__Sphingomonadaceae(100);g__Sphingomonas(100);s__echinoides(100);
Otu235	k__Bacteria(100);p__Actinobacteria(100);c__Thermoleophilia(100);o__Solirubrobacterales(100);f__(100);g__(100);s__(100);
Otu236	k__Bacteria(100);p__Proteobacteria(100);c__Betaproteobacteria(100);o__Burkholderiales(100);f__Comamonadaceae(100);g__Tepidimonas(100);s__(100);
Otu237	k__Bacteria(100);p__Actinobacteria(100);c__Actinobacteria(100);o__Actinomycetales(100);f__Geodermatophilaceae(100);unclassified(100);unclassified(100);
Otu238	k__Bacteria(100);p__Actinobacteria(100);c__Actinobacteria(100);o__Actinomycetales(100);f__Dermabacteraceae(100);g__Brachybacterium(100);unclassified(100);
Otu239	k__Bacteria(100);p__Actinobacteria(100);c__Acidimicrobiia(100);o__Acidimicrobiales(100);f__C111(100);g__(100);s__(100);
Otu240	k__Bacteria(100);p__Proteobacteria(100);c__Alphaproteobacteria(100);o__Rhizobiales(100);f__Methylobacteriaceae(100);g__(100);s__(100);
Otu241	k__Bacteria(100);p__Bacteroidetes(100);c__Bacteroidia(100);o__Bacteroidales(100);f__Rikenellaceae(100);g__(100);s__(100);
Otu242	k__Bacteria(100);p__Proteobacteria(100);c__Betaproteobacteria(100);o__Methylophilales(100);unclassified(100);unclassified(100);unclassified(100);
Otu243	k__Bacteria(100);p__Bacteroidetes(100);c__Bacteroidia(100);o__Bacteroidales(100);f__Prevotellaceae(100);unclassified(100);unclassified(100);
Otu244	k__Bacteria(100);p__Firmicutes(100);c__Bacilli(100);o__Bacillales(100);f__Bacillaceae(100);unclassified(100);unclassified(100);
Otu245	k__Bacteria(100);p__Proteobacteria(100);c__Gammaproteobacteria(100);o__Pseudomonadales(100);f__Pseudomonadaceae(100);g__Pseudomonas(100);s__alcaligenes(100);
Otu246	k__Bacteria(100);p__Proteobacteria(100);c__Gammaproteobacteria(100);o__Enterobacteriales(100);f__Enterobacteriaceae(100);g__Erwinia(100);s__(100);
Otu247	k__Bacteria(100);p__Firmicutes(100);c__Clostridia(100);unclassified(100);unclassified(100);unclassified(100);unclassified(100);
Otu248	k__Bacteria(100);p__Firmicutes(100);c__Bacilli(100);o__Bacillales(100);f__(100);g__(100);s__(100);
Otu249	k__Bacteria(100);p__Proteobacteria(100);c__Alphaproteobacteria(100);unclassified(100);unclassified(100);unclassified(100);unclassified(100);
Otu250	k__Bacteria(100);p__Actinobacteria(100);c__Actinobacteria(100);o__Actinomycetales(100);f__Dietziaceae(100);g__Dietzia(100);s__(100);
Otu251	k__Bacteria(100);p__Bacteroidetes(100);c__Sphingobacteriia(100);o__Sphingobacteriales(100);f__Sphingobacteriaceae(100);g__Pedobacter(100);s__(100);
Otu252	k__Bacteria(100);p__Firmicutes(100);c__Clostridia(100);o__Clostridiales(100);f__Ruminococcaceae(100);g__Faecalibacterium(100);unclassified(100);
Otu253	k__Bacteria(100);p__Actinobacteria(100);c__Actinobacteria(100);o__Actinomycetales(100);f__Dermabacteraceae(100);g__Brachybacterium(100);s__conglomeratum(100);
Otu254	k__Bacteria(100);p__Proteobacteria(100);c__Betaproteobacteria(100);o__Burkholderiales(100);f__Comamonadaceae(100);g__Variovorax(100);unclassified(100);
Otu255	k__Bacteria(100);p__Actinobacteria(100);c__Actinobacteria(100);o__Actinomycetales(100);f__Brevibacteriaceae(100);g__Brevibacterium(100);s__aureum(100);
Otu256	k__Bacteria(100);p__Firmicutes(100);c__Bacilli(100);o__Lactobacillales(100);f__Aerococcaceae(100);g__Alloiococcus(100);s__(100);
Otu257	k__Bacteria(100);p__Proteobacteria(100);c__Gammaproteobacteria(100);o__Oceanospirillales(100);f__Halomonadaceae(100);g__(100);s__(100);
Otu258	k__Bacteria(100);p__Actinobacteria(100);c__Actinobacteria(100);o__Actinomycetales(100);f__Microbacteriaceae(100);unclassified(100);unclassified(100);
Otu259	k__Bacteria(100);p__Bacteroidetes(100);c__Bacteroidia(100);o__Bacteroidales(100);f__Prevotellaceae(100);g__(100);s__(100);
Otu260	k__Bacteria(100);p__Proteobacteria(100);c__Betaproteobacteria(100);o__Burkholderiales(100);f__Comamonadaceae(100);g__Variovorax(100);s__paradoxus(100);
Otu261	k__Bacteria(100);p__Firmicutes(100);c__Clostridia(100);o__Clostridiales(100);f__Ruminococcaceae(100);g__Ruminococcus(100);unclassified(100);
Otu262	k__Bacteria(100);p__Actinobacteria(100);c__Actinobacteria(100);o__Actinomycetales(100);f__Dietziaceae(100);g__(100);s__(100);
Otu263	k__Bacteria(100);p__Actinobacteria(100);c__Actinobacteria(100);o__Actinomycetales(100);f__Micrococcaceae(100);g__Rothia(100);unclassified(100);
Otu264	k__Bacteria(100);p__Firmicutes(100);c__Clostridia(100);o__Clostridiales(100);f__Lachnospiraceae(100);g__Dorea(100);s__(100);
Otu265	k__Bacteria(100);p__Actinobacteria(100);c__Actinobacteria(100);o__Actinomycetales(100);f__Nocardiopsaceae(100);g__(100);s__(100);
Otu266	k__Bacteria(100);p__Bacteroidetes(100);c__Flavobacteriia(100);o__Flavobacteriales(100);f__Cryomorphaceae(100);g__Fluviicola(100);s__(100);
Otu267	k__Bacteria(100);p__Firmicutes(100);c__Clostridia(100);o__Clostridiales(100);f__Mogibacteriaceae(100);g__(100);s__(100);
Otu268	k__Bacteria(100);p__Firmicutes(100);c__Bacilli(100);o__Lactobacillales(100);f__Lactobacillaceae(100);g__Lactobacillus(100);s__iners(100);
Otu269	k__Bacteria(100);p__Firmicutes(100);c__Bacilli(100);o__Lactobacillales(100);f__Lactobacillaceae(100);g__Lactobacillus(100);s__agilis(100);
Otu270	k__Bacteria(100);p__Bacteroidetes(100);c__Bacteroidia(100);o__Bacteroidales(100);f__Paraprevotellaceae(100);g__(100);s__(100);
Otu271	k__Bacteria(100);p__Firmicutes(100);c__Bacilli(100);o__Bacillales(100);f__Planococcaceae(100);g__Planomicrobium(100);s__(100);
Otu272	k__Bacteria(100);p__Firmicutes(100);c__Erysipelotrichi(100);o__Erysipelotrichales(100);f__Erysipelotrichaceae(100);g__Coprobacillus(100);s__(100);
Otu273	k__Bacteria(100);p__Proteobacteria(100);c__Betaproteobacteria(100);o__Burkholderiales(100);f__Burkholderiaceae(100);g__Lautropia(100);s__(100);
Otu274	k__Bacteria(100);p__Proteobacteria(100);c__Betaproteobacteria(100);o__Burkholderiales(100);f__Alcaligenaceae(100);g__Pigmentiphaga(100);s__(100);
Otu275	k__Bacteria(100);p__Actinobacteria(100);c__MB-A2-108(100);o__0319-7L14(100);f__(100);g__(100);s__(100);
Otu276	k__Bacteria(100);p__Acidobacteria(100);c__Acidobacteria-5(100);o__(100);f__(100);g__(100);s__(100);
Otu277	k__Bacteria(100);p__Firmicutes(100);c__Bacilli(100);o__Bacillales(100);f__Staphylococcaceae(100);g__Macrococcus(100);unclassified(100);
Otu278	k__Bacteria(100);p__Proteobacteria(100);c__Gammaproteobacteria(100);o__Chromatiales(100);f__Ectothiorhodospiraceae(100);g__Halorhodospira(100);s__(100);
Otu279	k__Bacteria(100);p__Proteobacteria(100);c__Alphaproteobacteria(100);o__Rhodospirillales(100);f__Acetobacteraceae(100);unclassified(100);unclassified(100);
Otu280	k__Bacteria(100);p__Proteobacteria(100);c__Deltaproteobacteria(100);o__NB1-j(100);unclassified(100);unclassified(100);unclassified(100);
Otu281	k__Bacteria(100);p__Actinobacteria(100);c__Actinobacteria(100);o__Actinomycetales(100);f__Geodermatophilaceae(100);g__Blastococcus(100);s__aggregatus(100);
Otu282	k__Bacteria(100);p__Bacteroidetes(100);c__Bacteroidia(100);o__Bacteroidales(100);f__S24-7(100);g__(100);s__(100);
Otu283	k__Bacteria(100);p__Firmicutes(100);c__Bacilli(100);o__Bacillales(100);f__Staphylococcaceae(100);g__Staphylococcus(100);s__aureus(100);
Otu284	k__Bacteria(100);p__Bacteroidetes(100);c__Flavobacteriia(100);o__Flavobacteriales(100);f__Flavobacteriaceae(100);g__Flavobacterium(100);s__succinicans(100);
Otu285	k__Bacteria(100);p__Proteobacteria(100);c__Gammaproteobacteria(100);o__Xanthomonadales(100);f__Sinobacteraceae(100);g__(100);s__(100);
Otu286	k__Bacteria(100);p__Proteobacteria(100);c__Alphaproteobacteria(100);o__Rhizobiales(100);unclassified(100);unclassified(100);unclassified(100);
Otu287	k__Bacteria(100);p__Firmicutes(100);c__Bacilli(100);o__Bacillales(100);f__Bacillaceae(100);g__Bacillus(100);s__(100);
Otu288	k__Bacteria(100);p__Acidobacteria(100);c__iii1-8(100);o__DS-18(100);f__(100);g__(100);s__(100);
Otu289	k__Bacteria(100);p__Actinobacteria(100);c__Actinobacteria(100);o__Actinomycetales(100);f__Micrococcaceae(100);g__Microbispora(100);s__(100);
Otu290	k__Bacteria(100);p__Actinobacteria(100);c__Actinobacteria(100);o__Actinomycetales(100);f__Dermabacteraceae(100);unclassified(100);unclassified(100);
Otu291	k__Bacteria(100);p__Firmicutes(100);c__Erysipelotrichi(100);o__Erysipelotrichales(100);f__Erysipelotrichaceae(100);g__Bulleidia(100);s__(100);
Otu292	k__Bacteria(100);p__Proteobacteria(100);c__Betaproteobacteria(100);o__(100);f__(100);g__(100);s__(100);
Otu293	k__Bacteria(100);p__Proteobacteria(100);c__Alphaproteobacteria(100);o__Rhodobacterales(100);f__Rhodobacteraceae(100);unclassified(100);unclassified(100);
Otu294	k__Bacteria(100);p__Firmicutes(100);c__Clostridia(100);o__Clostridiales(100);f__Ruminococcaceae(100);g__Faecalibacterium(100);s__(100);
Otu295	k__Bacteria(100);p__Firmicutes(100);c__Bacilli(100);o__Lactobacillales(100);f__Streptococcaceae(100);g__Streptococcus(100);s__agalactiae(100);
Otu296	k__Bacteria(100);p__Spirochaetes(100);c__Spirochaetes(100);o__Sphaerochaetales(100);f__Sphaerochaetaceae(100);g__Sphaerochaeta(100);s__(100);
Otu297	k__Bacteria(100);p__Firmicutes(100);c__Bacilli(100);o__Lactobacillales(100);f__Carnobacteriaceae(100);g__Carnobacterium(100);s__(100);
Otu298	k__Bacteria(100);p__Proteobacteria(100);c__Alphaproteobacteria(100);o__Caulobacterales(100);f__Caulobacteraceae(100);g__Caulobacter(100);s__(100);
Otu299	k__Bacteria(100);p__Firmicutes(100);c__Bacilli(100);o__Bacillales(100);f__Planococcaceae(100);g__Rummeliibacillus(100);s__(100);
Otu300	k__Bacteria(100);p__Proteobacteria(100);c__Alphaproteobacteria(100);o__Caulobacterales(100);f__Caulobacteraceae(100);g__Mycoplana(100);s__(100);
Otu301	k__Bacteria(100);p__Actinobacteria(100);c__Actinobacteria(100);o__Actinomycetales(100);f__Propionibacteriaceae(100);g__Microlunatus(100);s__(100);
Otu302	k__Bacteria(100);p__Proteobacteria(100);c__Alphaproteobacteria(100);o__Caulobacterales(100);f__Caulobacteraceae(100);g__(100);s__(100);
Otu303	k__Bacteria(100);p__Proteobacteria(100);c__Gammaproteobacteria(100);o__Pasteurellales(100);f__Pasteurellaceae(100);g__Bibersteinia(100);s__(100);
Otu304	k__Bacteria(100);p__Fusobacteria(100);c__Fusobacteriia(100);o__Fusobacteriales(100);f__Leptotrichiaceae(100);g__Leptotrichia(100);s__(100);
Otu305	k__Bacteria(100);p__Bacteroidetes(100);c__Flavobacteriia(100);o__Flavobacteriales(100);f__Weeksellaceae(100);g__Wautersiella(100);s__(100);
Otu306	k__Bacteria(100);p__Firmicutes(100);c__Bacilli(100);o__Gemellales(100);f__Gemellaceae(100);g__Gemella(100);s__(100);
Otu307	k__Bacteria(100);p__Proteobacteria(100);c__Alphaproteobacteria(100);o__Rhodobacterales(100);f__Rhodobacteraceae(100);g__Rhodobacter(100);s__(100);
Otu308	k__Bacteria(100);p__Proteobacteria(100);c__Betaproteobacteria(100);o__Burkholderiales(100);f__Oxalobacteraceae(100);g__Cupriavidus(100);unclassified(100);
Otu309	k__Bacteria(100);p__Actinobacteria(100);c__Actinobacteria(100);o__Actinomycetales(100);f__Nocardiaceae(100);g__Rhodococcus(100);s__(100);
Otu310	k__Bacteria(100);p__Cyanobacteria(100);c__Nostocophycideae(100);o__Nostocales(100);f__Nostocaceae(100);unclassified(100);unclassified(100);
Otu311	k__Bacteria(100);p__Actinobacteria(100);c__Actinobacteria(100);o__Bifidobacteriales(100);f__Bifidobacteriaceae(100);unclassified(100);unclassified(100);
Otu312	k__Bacteria(100);p__Firmicutes(100);c__Bacilli(100);o__Lactobacillales(100);f__Leuconostocaceae(100);g__(100);s__(100);
Otu313	k__Bacteria(100);p__Proteobacteria(100);c__Gammaproteobacteria(100);o__Pseudomonadales(100);f__Pseudomonadaceae(100);g__Pseudomonas(100);s__veronii(100);
Otu314	k__Bacteria(100);p__Firmicutes(100);c__Clostridia(100);o__Clostridiales(100);f__Lachnospiraceae(100);g__Ruminococcus(100);s__torques(100);
Otu315	k__Bacteria(100);p__Proteobacteria(100);c__Betaproteobacteria(100);o__Burkholderiales(100);f__Comamonadaceae(100);g__Comamonas(100);s__terrigena(100);
Otu316	k__Bacteria(100);p__Actinobacteria(100);c__Actinobacteria(100);o__Actinomycetales(100);f__Actinomycetaceae(100);g__N09(100);s__(100);
Otu317	k__Bacteria(100);p__Actinobacteria(100);c__Actinobacteria(100);o__Actinomycetales(100);f__Micrococcaceae(100);g__Rothia(100);s__(100);
Otu318	k__Bacteria(100);p__Proteobacteria(100);c__Betaproteobacteria(100);o__SC-I-84(100);f__(100);g__(100);s__(100);
Otu319	k__Bacteria(100);p__Bacteroidetes(100);c__Bacteroidia(100);o__Bacteroidales(100);f__(100);g__(100);s__(100);
Otu320	k__Bacteria(100);p__Bacteroidetes(100);c__Bacteroidia(100);o__Bacteroidales(100);f__Prevotellaceae(100);g__Prevotella(100);s__copri(100);
Otu321	k__Bacteria(100);p__Actinobacteria(100);c__Actinobacteria(100);o__Actinomycetales(100);f__Nocardioidaceae(100);g__Propionicimonas(100);s__(100);
Otu322	k__Bacteria(100);p__Fusobacteria(100);c__Fusobacteriia(100);o__Fusobacteriales(100);f__Leptotrichiaceae(100);g__Streptobacillus(100);s__(100);
Otu323	k__Bacteria(100);p__Proteobacteria(100);c__Betaproteobacteria(100);o__Burkholderiales(100);f__Comamonadaceae(100);g__Methylibium(100);s__(100);
Otu324	k__Bacteria(100);p__Chloroflexi(100);c__Ellin6529(100);o__(100);f__(100);g__(100);s__(100);
Otu325	k__Bacteria(100);p__Actinobacteria(100);c__Actinobacteria(100);o__Actinomycetales(100);f__Brevibacteriaceae(100);g__Brevibacterium(100);s__casei(100);
Otu326	k__Bacteria(100);p__Cyanobacteria(100);c__Nostocophycideae(100);o__Nostocales(100);f__Nostocaceae(100);g__(100);s__(100);
Otu327	k__Bacteria(100);p__Proteobacteria(100);c__Betaproteobacteria(100);o__Burkholderiales(100);f__Oxalobacteraceae(100);g__Janthinobacterium(100);unclassified(100);
Otu328	k__Bacteria(100);p__Firmicutes(100);c__Bacilli(100);o__Bacillales(100);f__Planococcaceae(100);g__Solibacillus(100);s__(100);
Otu329	k__Bacteria(100);p__Proteobacteria(100);c__Alphaproteobacteria(100);o__BD7-3(100);f__(100);g__(100);s__(100);
Otu330	k__Bacteria(100);p__Proteobacteria(100);c__Gammaproteobacteria(100);o__Enterobacteriales(100);f__Enterobacteriaceae(100);g__Brenneria(100);s__(100);
Otu331	k__Bacteria(100);p__Firmicutes(100);c__Bacilli(100);o__Lactobacillales(100);f__Lactobacillaceae(100);g__Lactobacillus(100);s__hamsteri(100);
Otu332	k__Bacteria(100);p__Proteobacteria(100);c__Alphaproteobacteria(100);o__Sphingomonadales(100);f__Sphingomonadaceae(100);g__Sphingomonas(100);s__yabuuchiae(100);
Otu333	k__Bacteria(100);p__Actinobacteria(100);c__Actinobacteria(100);unclassified(100);unclassified(100);unclassified(100);unclassified(100);
Otu334	k__Bacteria(100);p__Tenericutes(100);c__Mollicutes(100);o__RF39(100);f__(100);g__(100);s__(100);
Otu335	k__Bacteria(100);p__Proteobacteria(100);c__Betaproteobacteria(100);o__Neisseriales(100);f__Neisseriaceae(100);g__(100);s__(100);
Otu336	k__Bacteria(100);p__Firmicutes(100);c__Clostridia(100);o__Clostridiales(100);f__Tissierellaceae(100);g__Gallicola(100);s__(100);
Otu337	k__Bacteria(100);p__Proteobacteria(100);c__Gammaproteobacteria(100);o__Enterobacteriales(100);f__Enterobacteriaceae(100);g__Salmonella(100);s__(100);
Otu338	k__Bacteria(100);p__Actinobacteria(100);c__Actinobacteria(100);o__Actinomycetales(100);f__Nocardiaceae(100);g__Rhodococcus(100);unclassified(100);
Otu339	k__Bacteria(100);p__Proteobacteria(100);c__Alphaproteobacteria(100);o__Caulobacterales(100);f__Caulobacteraceae(100);g__Brevundimonas(100);unclassified(100);
Otu340	k__Bacteria(100);p__Firmicutes(100);c__Clostridia(100);o__Clostridiales(100);f__Ruminococcaceae(100);g__Oscillospira(100);unclassified(100);
Otu341	k__Bacteria(100);p__Actinobacteria(100);c__Actinobacteria(100);o__Actinomycetales(100);f__Intrasporangiaceae(100);g__Terracoccus(100);s__(100);
Otu342	k__Bacteria(100);p__Firmicutes(100);c__Clostridia(100);o__Clostridiales(100);f__Clostridiaceae(100);g__Clostridium(100);unclassified(100);
Otu343	k__Bacteria(100);p__Firmicutes(100);c__Erysipelotrichi(100);o__Erysipelotrichales(100);f__Erysipelotrichaceae(100);g__Eubacterium(100);s__(100);
Otu344	k__Bacteria(100);p__Proteobacteria(100);c__Gammaproteobacteria(100);o__Enterobacteriales(100);f__Enterobacteriaceae(100);g__Klebsiella(100);s__(100);
Otu345	k__Bacteria(100);p__Firmicutes(100);c__Erysipelotrichi(100);o__Erysipelotrichales(100);f__Erysipelotrichaceae(100);g__Erysipelothrix(100);s__(100);
Otu346	k__Bacteria(100);p__Firmicutes(100);c__Bacilli(100);o__Bacillales(100);f__Staphylococcaceae(100);g__Jeotgalicoccus(100);s__(100);
Otu347	k__Bacteria(100);p__Actinobacteria(100);c__Actinobacteria(100);o__Actinomycetales(100);f__Geodermatophilaceae(100);g__Modestobacter(100);s__(100);
Otu348	k__Bacteria(100);p__Proteobacteria(100);c__Alphaproteobacteria(100);o__Rhizobiales(100);f__Methylobacteriaceae(100);unclassified(100);unclassified(100);
Otu349	k__Bacteria(100);p__Firmicutes(100);c__Bacilli(100);o__Bacillales(100);f__Planococcaceae(100);g__Sporosarcina(100);unclassified(100);
Otu350	k__Bacteria(100);p__Firmicutes(100);c__Clostridia(100);o__Clostridiales(100);f__Christensenellaceae(100);unclassified(100);unclassified(100);
Otu351	k__Bacteria(100);p__Firmicutes(100);c__Bacilli(100);o__Lactobacillales(100);f__(100);g__(100);s__(100);
Otu352	k__Bacteria(100);p__Bacteroidetes(100);c__Flavobacteriia(100);o__Flavobacteriales(100);f__Weeksellaceae(100);g__Chryseobacterium(100);s__(100);
Otu353	k__Bacteria(100);p__Fusobacteria(100);c__Fusobacteriia(100);o__Fusobacteriales(100);f__Fusobacteriaceae(100);g__(100);s__(100);
Otu354	k__Bacteria(100);p__Bacteroidetes(100);c__Bacteroidia(100);o__Bacteroidales(100);f__Bacteroidaceae(100);g__Bacteroides(100);unclassified(100);
Otu355	k__Bacteria(100);p__Proteobacteria(100);c__Deltaproteobacteria(100);o__Desulfovibrionales(100);f__Desulfovibrionaceae(100);g__Desulfovibrio(100);s__D168(100);
Otu356	k__Bacteria(100);p__Proteobacteria(100);c__Betaproteobacteria(100);o__Burkholderiales(100);f__Oxalobacteraceae(100);g__Janthinobacterium(100);s__(100);
Otu357	k__Bacteria(100);p__Firmicutes(100);c__Bacilli(100);o__Bacillales(100);f__Paenibacillaceae(100);g__(100);s__(100);
Otu358	k__Bacteria(100);p__Actinobacteria(100);c__Actinobacteria(100);o__Actinomycetales(100);f__Mycobacteriaceae(100);g__Mycobacterium(100);unclassified(100);
Otu359	k__Bacteria(100);p__Actinobacteria(100);c__Actinobacteria(100);o__Actinomycetales(100);f__Actinomycetaceae(100);unclassified(100);unclassified(100);
Otu360	k__Bacteria(100);p__Actinobacteria(100);c__Acidimicrobiia(100);o__Acidimicrobiales(100);unclassified(100);unclassified(100);unclassified(100);
Otu361	k__Bacteria(100);p__Proteobacteria(100);c__Alphaproteobacteria(100);o__Rhizobiales(100);f__Methylobacteriaceae(100);g__Methylobacterium(100);s__adhaesivum(100);
Otu362	k__Bacteria(100);p__Bacteroidetes(100);c__Sphingobacteriia(100);o__Sphingobacteriales(100);f__Sphingobacteriaceae(100);unclassified(100);unclassified(100);
Otu363	k__Bacteria(100);p__Bacteroidetes(100);c__Flavobacteriia(100);o__Flavobacteriales(100);f__Flavobacteriaceae(100);g__Myroides(100);unclassified(100);
Otu364	k__Bacteria(100);p__Actinobacteria(100);c__Coriobacteriia(100);o__Coriobacteriales(100);f__Coriobacteriaceae(100);g__Slackia(100);s__(100);
Otu365	k__Bacteria(100);p__Acidobacteria(100);unclassified(100);unclassified(100);unclassified(100);unclassified(100);unclassified(100);
Otu366	k__Bacteria(100);p__Firmicutes(100);c__Bacilli(100);o__Bacillales(100);f__Bacillaceae(100);g__Bacillus(100);s__thermoamylovorans(100);
Otu367	k__Bacteria(100);p__Proteobacteria(100);c__Betaproteobacteria(100);o__Burkholderiales(100);f__Comamonadaceae(100);g__Acidovorax(100);s__delafieldii(100);
Otu368	k__Bacteria(100);p__Proteobacteria(100);c__Gammaproteobacteria(100);o__Alteromonadales(100);f__Idiomarinaceae(100);g__(100);s__(100);
Otu369	k__Bacteria(100);p__Actinobacteria(100);c__Actinobacteria(100);o__Actinomycetales(100);f__Micrococcaceae(100);g__Rothia(100);s__mucilaginosa(100);
Otu370	k__Bacteria(100);p__Firmicutes(100);c__Bacilli(100);o__Lactobacillales(100);f__Carnobacteriaceae(100);g__Granulicatella(100);s__(100);
Otu371	k__Bacteria(100);p__Actinobacteria(100);c__Acidimicrobiia(100);o__Acidimicrobiales(100);f__(100);g__(100);s__(100);
Otu372	k__Bacteria(100);p__Bacteroidetes(100);c__Bacteroidia(100);o__Bacteroidales(100);f__Paraprevotellaceae(100);g__CF231(100);s__(100);
Otu373	k__Bacteria(100);p__Actinobacteria(100);c__Actinobacteria(100);o__Actinomycetales(100);f__Microbacteriaceae(100);g__Microbacterium(100);s__(100);
Otu374	k__Bacteria(100);p__Firmicutes(100);c__Bacilli(100);o__Gemellales(100);f__Gemellaceae(100);g__(100);s__(100);
Otu375	k__Bacteria(100);p__Proteobacteria(100);c__Gammaproteobacteria(100);o__Enterobacteriales(100);f__Enterobacteriaceae(100);g__Trabulsiella(100);s__(100);
Otu376	k__Bacteria(100);p__Firmicutes(100);c__Bacilli(100);o__Bacillales(100);f__Planococcaceae(100);g__Kurthia(100);s__gibsonii(100);
Otu377	k__Bacteria(100);p__Firmicutes(100);c__Bacilli(100);o__Bacillales(100);f__Planococcaceae(100);g__Sporosarcina(100);s__aquimarina(100);
Otu378	k__Bacteria(100);p__Actinobacteria(100);c__Actinobacteria(100);o__Actinomycetales(100);f__Yaniellaceae(100);g__Yaniella(100);s__(100);
Otu379	k__Bacteria(100);p__Proteobacteria(100);c__Deltaproteobacteria(100);o__Desulfovibrionales(100);f__Desulfovibrionaceae(100);g__(100);s__(100);
Otu380	k__Bacteria(100);p__Proteobacteria(100);c__Gammaproteobacteria(100);o__Alteromonadales(100);f__Alteromonadaceae(100);g__Cellvibrio(100);s__(100);
Otu381	k__Bacteria(100);p__Bacteroidetes(100);c__Bacteroidia(100);o__Bacteroidales(100);f__Bacteroidaceae(100);g__Bacteroides(100);s__barnesiae(100);
Otu382	k__Bacteria(100);p__Proteobacteria(100);c__Betaproteobacteria(100);o__Neisseriales(100);f__Neisseriaceae(100);g__Neisseria(100);s__subflava(100);
Otu383	k__Bacteria(100);p__Thermi(100);c__Deinococci(100);o__Thermales(100);f__Thermaceae(100);g__Thermus(100);s__(100);
Otu384	k__Bacteria(100);p__Synergistetes(100);c__Synergistia(100);o__Synergistales(100);f__Synergistaceae(100);g__(100);s__(100);
Otu385	k__Bacteria(100);p__Proteobacteria(100);c__Gammaproteobacteria(100);o__Pseudomonadales(100);f__Moraxellaceae(100);g__Acinetobacter(100);s__schindleri(100);
Otu386	k__Bacteria(100);p__Bacteroidetes(100);c__Bacteroidia(100);o__Bacteroidales(100);f__Paraprevotellaceae(100);unclassified(100);unclassified(100);
Otu387	k__Bacteria(100);p__Actinobacteria(100);c__Actinobacteria(100);o__Bifidobacteriales(100);f__Bifidobacteriaceae(100);g__Bifidobacterium(100);s__(100);
Otu388	k__Bacteria(100);p__Actinobacteria(100);c__Actinobacteria(100);o__Actinomycetales(100);f__Nocardiaceae(100);g__Rhodococcus(100);s__globerulus(100);
Otu389	k__Bacteria(100);p__Gemmatimonadetes(100);c__Gemm-2(100);o__(100);f__(100);g__(100);s__(100);
Otu390	k__Bacteria(100);p__Firmicutes(100);c__Clostridia(100);o__Clostridiales(100);f__Veillonellaceae(100);g__Megasphaera(100);s__(100);
Otu391	k__Bacteria(100);p__Proteobacteria(100);c__Alphaproteobacteria(100);o__Sphingomonadales(100);f__Sphingomonadaceae(100);g__Sphingomonas(100);s__(100);
Otu392	k__Bacteria(100);p__Proteobacteria(100);c__Gammaproteobacteria(100);o__Legionellales(100);f__Coxiellaceae(100);g__Rickettsiella(100);s__(100);
Otu393	k__Bacteria(100);p__Proteobacteria(100);c__Alphaproteobacteria(100);o__Rhizobiales(100);f__Methylobacteriaceae(100);g__Methylobacterium(100);s__mesophilicum(100);
Otu394	k__Bacteria(100);p__Cyanobacteria(100);c__Nostocophycideae(100);o__Nostocales(100);f__Scytonemataceae(100);unclassified(100);unclassified(100);
Otu395	k__Bacteria(100);p__Actinobacteria(100);c__Actinobacteria(100);o__Actinomycetales(100);f__Actinomycetaceae(100);g__(100);s__(100);
Otu396	k__Bacteria(100);p__Actinobacteria(100);unclassified(100);unclassified(100);unclassified(100);unclassified(100);unclassified(100);
Otu397	k__Bacteria(100);p__Verrucomicrobia(100);c__Spartobacteria(100);o__Chthoniobacterales(100);f__Chthoniobacteraceae(100);g__DA101(100);s__(100);
Otu398	k__Bacteria(100);p__Firmicutes(100);c__Clostridia(100);o__Clostridiales(100);f__Clostridiaceae(100);g__Clostridium(100);s__(100);
Otu399	k__Bacteria(100);p__Proteobacteria(100);c__Alphaproteobacteria(100);o__Caulobacterales(100);f__Caulobacteraceae(100);g__Arthrospira(100);unclassified(100);
Otu400	k__Bacteria(100);p__Actinobacteria(100);c__Actinobacteria(100);o__Actinomycetales(100);f__Nocardioidaceae(100);unclassified(100);unclassified(100);
Otu401	k__Bacteria(100);p__Firmicutes(100);c__Bacilli(100);o__Lactobacillales(100);f__Aerococcaceae(100);unclassified(100);unclassified(100);
Otu402	k__Bacteria(100);p__Proteobacteria(100);c__Gammaproteobacteria(100);o__Xanthomonadales(100);f__Xanthomonadaceae(100);g__Ignatzschineria(100);s__(100);
Otu403	k__Bacteria(100);p__Firmicutes(100);c__Bacilli(100);o__Bacillales(100);f__Paenibacillaceae(100);g__Paenibacillus(100);s__(100);
Otu404	k__Bacteria(100);p__Acidobacteria(100);c__Acidobacteria-6(100);o__iii1-15(100);f__RB40(100);g__(100);s__(100);
Otu405	k__Bacteria(100);p__Acidobacteria(100);c__Acidobacteria-6(100);o__(100);f__(100);g__(100);s__(100);
Otu406	k__Bacteria(100);p__Firmicutes(100);c__Clostridia(100);o__Clostridiales(100);f__Clostridiaceae(100);g__Clostridium(100);s__butyricum(100);
Otu407	k__Bacteria(100);p__Cyanobacteria(100);unclassified(100);unclassified(100);unclassified(100);unclassified(100);unclassified(100);
Otu408	k__Bacteria(100);p__Firmicutes(100);c__Clostridia(100);o__Clostridiales(100);f__Lachnospiraceae(100);g__Blautia(100);s__producta(100);
Otu409	k__Bacteria(100);p__Actinobacteria(100);c__Actinobacteria(100);o__Actinomycetales(100);f__Actinomycetaceae(100);g__Actinomyces(100);unclassified(100);
Otu410	k__Bacteria(100);p__Cyanobacteria(100);c__4C0d-2(100);o__YS2(100);f__(100);g__(100);s__(100);
Otu411	k__Bacteria(100);p__Bacteroidetes(100);c__Flavobacteriia(100);o__Flavobacteriales(100);f__Flavobacteriaceae(100);g__(100);s__(100);
Otu412	k__Bacteria(100);p__Bacteroidetes(100);c__Bacteroidia(100);o__Bacteroidales(100);f__Barnesiellaceae(100);g__(100);s__(100);
Otu413	k__Bacteria(100);p__Chloroflexi(100);c__TK10(100);o__AKYG885(100);f__5B-12(100);g__(100);s__(100);
Otu414	k__Bacteria(100);p__Firmicutes(100);c__Clostridia(100);o__Clostridiales(100);f__Clostridiaceae(100);g__Candidatus_Arthromitus(100);s__(100);
Otu415	k__Bacteria(100);p__Proteobacteria(100);c__Betaproteobacteria(100);o__Burkholderiales(100);f__Comamonadaceae(100);g__Leptothrix(100);s__(100);
Otu416	k__Bacteria(100);p__Firmicutes(100);c__Clostridia(100);o__Clostridiales(100);f__Ruminococcaceae(100);g__Anaerotruncus(100);s__(100);
Otu417	k__Bacteria(100);p__Firmicutes(100);c__Erysipelotrichi(100);o__Erysipelotrichales(100);f__Erysipelotrichaceae(100);g__RFN20(100);s__(100);
Otu418	k__Bacteria(100);p__Proteobacteria(100);c__Gammaproteobacteria(100);o__Pseudomonadales(100);f__Pseudomonadaceae(100);g__Pseudomonas(100);s__viridiflava(100);
Otu419	k__Bacteria(100);p__Actinobacteria(100);c__Actinobacteria(100);o__Bifidobacteriales(100);f__Bifidobacteriaceae(100);g__Bifidobacterium(100);unclassified(100);
Otu420	k__Bacteria(100);p__Firmicutes(100);c__Bacilli(100);o__Bacillales(100);f__Staphylococcaceae(100);g__Salinicoccus(100);s__(100);
Otu421	k__Bacteria(100);p__Actinobacteria(100);c__Actinobacteria(100);o__Actinomycetales(100);f__Pseudonocardiaceae(100);g__Pseudonocardia(100);unclassified(100);
Otu422	k__Bacteria(100);p__Bacteroidetes(100);c__Bacteroidia(100);o__Bacteroidales(100);f__Bacteroidaceae(100);g__Bacteroides(100);s__plebeius(100);
Otu423	k__Bacteria(100);p__Proteobacteria(100);c__Betaproteobacteria(100);o__Burkholderiales(100);f__Comamonadaceae(100);g__Roseateles(100);unclassified(100);
Otu424	k__Bacteria(100);p__Acidobacteria(100);c__Solibacteres(100);o__Solibacterales(100);unclassified(100);unclassified(100);unclassified(100);
Otu425	k__Bacteria(100);p__Proteobacteria(100);c__Betaproteobacteria(100);o__Burkholderiales(100);f__Comamonadaceae(100);g__Acidovorax(100);unclassified(100);
Otu426	k__Bacteria(100);p__Proteobacteria(100);c__Gammaproteobacteria(100);o__Alteromonadales(100);unclassified(100);unclassified(100);unclassified(100);
Otu427	k__Bacteria(100);p__Thermi(100);c__Deinococci(100);o__Deinococcales(100);f__Deinococcaceae(100);unclassified(100);unclassified(100);
Otu428	k__Bacteria(100);p__Actinobacteria(100);c__Thermoleophilia(100);o__Solirubrobacterales(100);f__Conexibacteraceae(100);g__(100);s__(100);
Otu429	k__Bacteria(100);p__Deferribacteres(100);c__Deferribacteres(100);o__Deferribacterales(100);f__Deferribacteraceae(100);g__Mucispirillum(100);s__schaedleri(100);
Otu430	k__Bacteria(100);p__Proteobacteria(100);c__Alphaproteobacteria(100);o__Rhodobacterales(100);f__Rhodobacteraceae(100);g__Rhodobacter(100);unclassified(100);
Otu431	k__Bacteria(100);p__Firmicutes(100);c__Bacilli(100);o__Bacillales(100);f__Listeriaceae(100);g__(100);s__(100);
Otu432	k__Bacteria(100);p__Actinobacteria(100);c__Actinobacteria(100);o__Actinomycetales(100);f__Geodermatophilaceae(100);g__(100);s__(100);
Otu433	k__Bacteria(100);p__Proteobacteria(100);c__Gammaproteobacteria(100);o__Pseudomonadales(100);f__Pseudomonadaceae(100);g__Pseudomonas(100);s__fragi(100);
Otu434	k__Bacteria(100);p__Acidobacteria(100);c__Chloracidobacteria(100);o__PK29(100);f__(100);g__(100);s__(100);
Otu435	k__Bacteria(100);p__Actinobacteria(100);c__Coriobacteriia(100);o__Coriobacteriales(100);f__Coriobacteriaceae(100);g__Collinsella(100);s__(100);
Otu436	k__Bacteria(100);p__Actinobacteria(100);c__Actinobacteria(100);o__Actinomycetales(100);f__Microbacteriaceae(100);g__Microbacterium(100);s__lacticum(100);
Otu437	k__Bacteria(100);p__Actinobacteria(100);c__Actinobacteria(100);o__Actinomycetales(100);f__Micrococcaceae(100);g__Kocuria(100);s__rhizophila(100);
Otu438	k__Bacteria(100);p__Firmicutes(100);c__Bacilli(100);o__Lactobacillales(100);f__Carnobacteriaceae(100);unclassified(100);unclassified(100);
Otu439	k__Bacteria(100);p__Proteobacteria(100);c__Betaproteobacteria(100);o__Burkholderiales(100);f__Comamonadaceae(100);g__Limnohabitans(100);s__(100);
Otu440	k__Bacteria(100);p__Actinobacteria(100);c__Actinobacteria(100);o__Actinomycetales(100);f__Propionibacteriaceae(100);g__Propionibacterium(100);s__granulosum(100);
Otu441	k__Bacteria(100);p__Proteobacteria(100);c__Betaproteobacteria(100);o__Methylophilales(100);f__Methylophilaceae(100);g__Methylotenera(100);s__mobilis(100);
Otu442	k__Bacteria(100);p__Actinobacteria(100);c__Actinobacteria(100);o__Actinomycetales(100);f__Propionibacteriaceae(100);unclassified(100);unclassified(100);
Otu443	k__Bacteria(100);p__Actinobacteria(100);c__Actinobacteria(100);o__Actinomycetales(100);f__Intrasporangiaceae(100);g__(100);s__(100);
Otu444	k__Bacteria(100);p__Proteobacteria(100);c__Alphaproteobacteria(100);o__Sphingomonadales(100);f__Sphingomonadaceae(100);g__Novosphingobium(100);unclassified(100);
Otu445	k__Bacteria(100);p__Firmicutes(100);c__Clostridia(100);o__Clostridiales(100);f__Tissierellaceae(100);g__(100);s__(100);
Otu446	k__Bacteria(100);p__Proteobacteria(100);c__Alphaproteobacteria(100);o__Rhodobacterales(100);f__Rhodobacteraceae(100);g__Paracoccus(100);unclassified(100);
Otu447	k__Bacteria(100);p__Actinobacteria(100);c__Actinobacteria(100);o__Actinomycetales(100);f__Micrococcaceae(100);g__Kocuria(100);s__(100);
Otu448	k__Bacteria(100);p__Actinobacteria(100);c__Actinobacteria(100);o__Actinomycetales(100);f__Micrococcaceae(100);g__Kocuria(100);s__palustris(100);
Otu449	k__Bacteria(100);p__Proteobacteria(100);c__Epsilonproteobacteria(100);o__Campylobacterales(100);f__Helicobacteraceae(100);unclassified(100);unclassified(100);
Otu450	k__Bacteria(100);p__Actinobacteria(100);c__Actinobacteria(100);o__Actinomycetales(100);f__Bogoriellaceae(100);g__Georgenia(100);s__(100);
Otu451	k__Bacteria(100);p__Firmicutes(100);c__Bacilli(100);o__Lactobacillales(100);f__Lactobacillaceae(100);g__Pediococcus(100);s__(100);
Otu452	k__Bacteria(100);p__Proteobacteria(100);c__Alphaproteobacteria(100);o__Rhodobacterales(100);f__Rhodobacteraceae(100);g__Paracoccus(100);s__aminovorans(100);
Otu453	k__Bacteria(100);p__Proteobacteria(100);c__Gammaproteobacteria(100);o__Pseudomonadales(100);f__Pseudomonadaceae(100);g__Pseudomonas(100);s__stutzeri(100);
Otu454	k__Bacteria(100);p__Proteobacteria(100);c__Deltaproteobacteria(100);o__Desulfovibrionales(100);f__Desulfovibrionaceae(100);g__Desulfovibrio(100);s__(100);
Otu455	k__Bacteria(100);p__Proteobacteria(100);c__Epsilonproteobacteria(100);o__Campylobacterales(100);f__Helicobacteraceae(100);g__Flexispira(100);unclassified(100);
Otu456	k__Bacteria(100);p__Verrucomicrobia(100);c__Verrucomicrobiae(100);o__Verrucomicrobiales(100);f__Verrucomicrobiaceae(100);g__(100);s__(100);
Otu457	k__Bacteria(100);p__Verrucomicrobia(100);c__Opitutae(100);o__Cerasicoccales(100);f__Cerasicoccaceae(100);g__(100);s__(100);
Otu458	k__Bacteria(100);p__Actinobacteria(100);c__Actinobacteria(100);o__Actinomycetales(100);f__Mycobacteriaceae(100);g__Mycobacterium(100);s__(100);
Otu459	k__Bacteria(100);p__Firmicutes(100);c__Clostridia(100);o__Clostridiales(100);f__Veillonellaceae(100);unclassified(100);unclassified(100);
Otu460	k__Bacteria(100);p__Proteobacteria(100);c__Deltaproteobacteria(100);o__Myxococcales(100);f__Polyangiaceae(100);g__(100);s__(100);
Otu461	k__Bacteria(100);p__Bacteroidetes(100);c__Cytophagia(100);o__Cytophagales(100);f__Cytophagaceae(100);g__Hymenobacter(100);s__(100);
Otu462	k__Bacteria(100);p__Chloroflexi(100);c__Gitt-GS-136(100);o__(100);f__(100);g__(100);s__(100);
Otu463	k__Bacteria(100);p__Proteobacteria(100);c__Alphaproteobacteria(100);o__Sphingomonadales(100);f__Sphingomonadaceae(100);g__Sphingobium(100);unclassified(100);
Otu464	k__Bacteria(100);p__Actinobacteria(100);c__Actinobacteria(100);o__Actinomycetales(100);f__Nocardioidaceae(100);g__Nocardioides(100);s__(100);
Otu465	k__Bacteria(100);p__Actinobacteria(100);c__Actinobacteria(100);o__Actinomycetales(100);f__Intrasporangiaceae(100);unclassified(100);unclassified(100);
Otu466	k__Bacteria(100);p__Proteobacteria(100);c__Alphaproteobacteria(100);o__Rhodobacterales(100);f__Rhodobacteraceae(100);g__Amaricoccus(100);s__(100);
Otu467	k__Bacteria(100);p__Firmicutes(100);c__Bacilli(100);o__Bacillales(100);f__Staphylococcaceae(100);g__Staphylococcus(100);s__pettenkoferi(100);
Otu468	k__Bacteria(100);p__Actinobacteria(100);c__Actinobacteria(100);o__Actinomycetales(100);f__Actinomycetaceae(100);g__Varibaculum(100);s__(100);
Otu469	k__Bacteria(100);p__Bacteroidetes(100);c__Flavobacteriia(100);o__Flavobacteriales(100);f__Cryomorphaceae(100);unclassified(100);unclassified(100);
Otu470	k__Bacteria(100);p__Proteobacteria(100);c__Gammaproteobacteria(100);o__Xanthomonadales(100);f__Xanthomonadaceae(100);g__Stenotrophomonas(100);unclassified(100);
Otu471	k__Bacteria(100);p__Actinobacteria(100);c__Actinobacteria(100);o__Actinomycetales(100);f__Microbacteriaceae(100);g__Pseudoclavibacter(100);s__bifida(100);
Otu472	k__Bacteria(100);p__Proteobacteria(100);c__Alphaproteobacteria(100);o__Rhizobiales(100);f__Hyphomicrobiaceae(100);g__Devosia(100);s__(100);
Otu473	k__Bacteria(100);p__Bacteroidetes(100);c__Flavobacteriia(100);o__Flavobacteriales(100);f__Weeksellaceae(100);g__Ornithobacterium(100);s__(100);
Otu474	k__Bacteria(100);p__Actinobacteria(100);c__Actinobacteria(100);o__Actinomycetales(100);f__Dermacoccaceae(100);g__Dermacoccus(100);s__(100);
Otu475	k__Bacteria(100);p__Actinobacteria(100);c__Actinobacteria(100);o__Actinomycetales(100);f__Nocardiopsaceae(100);g__Nocardiopsis(100);unclassified(100);
Otu476	k__Bacteria(100);p__Firmicutes(100);c__Bacilli(100);o__Lactobacillales(100);f__Aerococcaceae(100);g__Alkalibacterium(100);unclassified(100);
Otu477	k__Bacteria(100);p__Proteobacteria(100);c__Deltaproteobacteria(100);o__Myxococcales(100);f__(100);g__(100);s__(100);
Otu478	k__Bacteria(100);p__Firmicutes(100);c__Erysipelotrichi(100);o__Erysipelotrichales(100);f__Erysipelotrichaceae(100);g__Eubacterium(100);s__dolichum(100);
Otu479	k__Bacteria(100);p__Actinobacteria(100);c__Actinobacteria(100);o__Actinomycetales(100);f__Jonesiaceae(100);unclassified(100);unclassified(100);
Otu480	k__Bacteria(100);p__Actinobacteria(100);c__Actinobacteria(100);o__Actinomycetales(100);f__Corynebacteriaceae(100);g__Corynebacterium(100);s__variabile(100);
Otu481	k__Bacteria(100);p__Actinobacteria(100);c__Actinobacteria(100);o__Actinomycetales(100);f__Intrasporangiaceae(100);g__Knoellia(100);unclassified(100);
Otu482	k__Bacteria(100);p__Proteobacteria(100);c__Betaproteobacteria(100);o__Burkholderiales(100);f__Burkholderiaceae(100);unclassified(100);unclassified(100);
Otu483	k__Bacteria(100);p__Bacteroidetes(100);c__Flavobacteriia(100);o__Flavobacteriales(100);f__Flavobacteriaceae(100);g__Myroides(100);s__(100);
Otu484	k__Bacteria(100);p__Bacteroidetes(100);c__Bacteroidia(100);o__Bacteroidales(100);f__Porphyromonadaceae(100);unclassified(100);unclassified(100);
Otu485	k__Bacteria(100);p__Proteobacteria(100);c__Epsilonproteobacteria(100);o__Campylobacterales(100);f__Helicobacteraceae(100);g__Helicobacter(100);s__pylori(100);
Otu486	k__Bacteria(100);p__Firmicutes(100);c__Erysipelotrichi(100);o__Erysipelotrichales(100);f__Erysipelotrichaceae(100);g__(100);s__(100);
Otu487	k__Bacteria(100);p__Proteobacteria(100);c__Alphaproteobacteria(100);o__Rhizobiales(100);f__Phyllobacteriaceae(100);g__Chelativorans(100);s__(100);
Otu488	k__Bacteria(100);p__Firmicutes(100);c__Clostridia(100);o__Clostridiales(100);f__Dehalobacteriaceae(100);g__(100);s__(100);
Otu489	k__Bacteria(100);p__Proteobacteria(100);c__Gammaproteobacteria(100);o__Xanthomonadales(100);unclassified(100);unclassified(100);unclassified(100);
Otu490	k__Bacteria(100);p__Firmicutes(100);c__Bacilli(100);o__Bacillales(100);f__Staphylococcaceae(100);g__Macrococcus(100);s__(100);
Otu491	k__Bacteria(100);p__Proteobacteria(100);c__Deltaproteobacteria(100);o__Bdellovibrionales(100);f__Bacteriovoracaceae(100);g__(100);s__(100);
Otu492	k__Bacteria(100);p__Proteobacteria(100);c__Gammaproteobacteria(100);o__Enterobacteriales(100);f__Enterobacteriaceae(100);g__Klebsiella(100);unclassified(100);
Otu493	k__Bacteria(100);p__Proteobacteria(100);c__Alphaproteobacteria(100);o__Rhodospirillales(100);f__(100);g__(100);s__(100);
Otu494	k__Bacteria(100);p__Firmicutes(100);c__Bacilli(100);o__Lactobacillales(100);f__Lactobacillaceae(100);unclassified(100);unclassified(100);
Otu495	k__Bacteria(100);p__Cyanobacteria(100);c__Nostocophycideae(100);unclassified(100);unclassified(100);unclassified(100);unclassified(100);
Otu496	k__Bacteria(100);p__Cyanobacteria(100);c__Synechococcophycideae(100);o__Pseudanabaenales(100);f__Pseudanabaenaceae(100);g__Leptolyngbya(100);s__(100);
Otu497	k__Bacteria(100);p__Actinobacteria(100);c__Thermoleophilia(100);o__Solirubrobacterales(100);f__Solirubrobacteraceae(100);unclassified(100);unclassified(100);
Otu498	k__Bacteria(100);p__Proteobacteria(100);c__Betaproteobacteria(100);o__Burkholderiales(100);f__Comamonadaceae(100);g__Variovorax(100);s__(100);
Otu499	k__Bacteria(100);p__Bacteroidetes(100);c__Flavobacteriia(100);o__Flavobacteriales(100);f__Weeksellaceae(100);g__Weeksella(100);s__(100);
Otu500	k__Bacteria(100);p__Firmicutes(100);c__Erysipelotrichi(100);o__Erysipelotrichales(100);f__Erysipelotrichaceae(100);unclassified(100);unclassified(100);
Otu501	k__Bacteria(100);p__Firmicutes(100);c__Bacilli(100);o__Bacillales(100);f__Paenibacillaceae(100);g__Paenibacillus(100);unclassified(100);
Otu502	k__Bacteria(100);p__Actinobacteria(100);c__Actinobacteria(100);o__Actinomycetales(100);f__Nakamurellaceae(100);g__(100);s__(100);
Otu503	k__Bacteria(100);p__Actinobacteria(100);c__Thermoleophilia(100);o__Solirubrobacterales(100);f__Solirubrobacteraceae(100);g__Solirubrobacter(100);s__(100);
Otu504	k__Bacteria(100);p__Proteobacteria(100);c__Epsilonproteobacteria(100);o__Campylobacterales(100);f__Campylobacteraceae(100);g__Campylobacter(100);s__fetus(100);
Otu505	k__Bacteria(100);p__Proteobacteria(100);c__Betaproteobacteria(100);o__Burkholderiales(100);f__Comamonadaceae(100);g__Aquabacterium(100);s__(100);
Otu506	k__Bacteria(100);p__Bacteroidetes(100);c__Bacteroidia(100);o__Bacteroidales(100);f__Porphyromonadaceae(100);g__Porphyromonas(100);unclassified(100);
Otu507	k__Bacteria(100);p__TM7(100);c__TM7-3(100);o__EW055(100);f__(100);g__(100);s__(100);
Otu508	k__Bacteria(100);p__Firmicutes(100);c__Bacilli(100);o__Bacillales(100);f__Paenibacillaceae(100);unclassified(100);unclassified(100);
Otu509	k__Bacteria(100);p__Proteobacteria(100);c__Alphaproteobacteria(100);o__Caulobacterales(100);f__Caulobacteraceae(100);g__Arthrospira(100);s__(100);
Otu510	k__Bacteria(100);p__Firmicutes(100);c__Clostridia(100);o__Clostridiales(100);f__Tissierellaceae(100);unclassified(100);unclassified(100);
Otu511	k__Bacteria(100);p__Firmicutes(100);c__Clostridia(100);o__Clostridiales(100);f__Peptostreptococcaceae(100);unclassified(100);unclassified(100);
Otu512	k__Bacteria(100);p__Bacteroidetes(100);c__Flavobacteriia(100);o__Flavobacteriales(100);f__Flavobacteriaceae(100);unclassified(100);unclassified(100);
Otu513	k__Bacteria(100);p__Cyanobacteria(100);c__4C0d-2(100);o__(100);f__(100);g__(100);s__(100);
Otu514	k__Bacteria(100);p__Proteobacteria(100);c__Deltaproteobacteria(100);o__Spirobacillales(100);f__(100);g__(100);s__(100);
Otu515	k__Bacteria(100);p__Bacteroidetes(100);c__Sphingobacteriia(100);o__Sphingobacteriales(100);f__Sphingobacteriaceae(100);g__Sphingobacterium(100);s__multivorum(100);
Otu516	k__Bacteria(100);p__Firmicutes(100);c__Bacilli(100);o__Bacillales(100);f__Staphylococcaceae(100);g__Staphylococcus(100);s__haemolyticus(100);
Otu517	k__Bacteria(100);p__Proteobacteria(100);c__Alphaproteobacteria(100);o__Sphingomonadales(100);f__Sphingomonadaceae(100);g__Sphingobium(100);s__(100);
Otu518	k__Bacteria(100);p__Proteobacteria(100);c__Betaproteobacteria(100);o__Neisseriales(100);f__Neisseriaceae(100);g__Neisseria(100);s__cinerea(100);
Otu519	k__Bacteria(100);p__Firmicutes(100);c__Erysipelotrichi(100);o__Erysipelotrichales(100);f__Erysipelotrichaceae(100);g__p-75-a5(100);s__(100);
Otu520	k__Bacteria(100);p__Proteobacteria(100);c__Alphaproteobacteria(100);o__Sphingomonadales(100);f__Sphingomonadaceae(100);g__Kaistobacter(100);s__(100);
Otu521	k__Bacteria(100);p__Proteobacteria(100);c__Alphaproteobacteria(100);o__Rhizobiales(100);f__Brucellaceae(100);g__Ochrobactrum(100);s__(100);
Otu522	k__Bacteria(100);p__Actinobacteria(100);c__Acidimicrobiia(100);o__Acidimicrobiales(100);f__EB1017(100);g__(100);s__(100);
Otu523	k__Bacteria(100);p__Proteobacteria(100);c__Betaproteobacteria(100);o__Burkholderiales(100);f__Comamonadaceae(100);g__Methylibium(100);unclassified(100);
Otu524	k__Bacteria(100);p__Proteobacteria(100);c__Epsilonproteobacteria(100);o__Campylobacterales(100);f__Campylobacteraceae(100);g__Campylobacter(100);s__(100);
Otu525	k__Bacteria(100);p__Actinobacteria(100);c__Actinobacteria(100);o__Actinomycetales(100);f__Propionibacteriaceae(100);g__Propionibacterium(100);unclassified(100);
Otu526	k__Bacteria(100);p__Proteobacteria(100);c__Alphaproteobacteria(100);o__Rhizobiales(100);f__(100);g__(100);s__(100);
Otu527	k__Bacteria(100);p__Proteobacteria(100);c__Alphaproteobacteria(100);o__Sphingomonadales(100);f__Erythrobacteraceae(100);unclassified(100);unclassified(100);
Otu528	k__Bacteria(100);p__Actinobacteria(100);c__Actinobacteria(100);o__Actinomycetales(100);f__Micrococcaceae(100);g__Arthrobacter(100);unclassified(100);
Otu529	k__Bacteria(100);p__Bacteroidetes(100);c__Flavobacteriia(100);o__Flavobacteriales(100);f__Flavobacteriaceae(100);g__Flavobacterium(100);s__frigidarium(100);
Otu530	k__Bacteria(100);p__Proteobacteria(100);c__Deltaproteobacteria(100);o__Bdellovibrionales(100);unclassified(100);unclassified(100);unclassified(100);
Otu531	k__Bacteria(100);p__Bacteroidetes(100);c__Flavobacteriia(100);o__Flavobacteriales(100);f__Weeksellaceae(100);unclassified(100);unclassified(100);
Otu532	k__Bacteria(100);p__Proteobacteria(100);c__Gammaproteobacteria(100);o__Enterobacteriales(100);f__Enterobacteriaceae(100);g__Serratia(100);unclassified(100);
Otu533	k__Bacteria(100);p__Proteobacteria(100);c__Gammaproteobacteria(100);o__Pseudomonadales(100);f__Pseudomonadaceae(100);g__Pseudomonas(100);s__citronellolis(100);
Otu534	k__Bacteria(100);p__Proteobacteria(100);c__Gammaproteobacteria(100);o__Aeromonadales(100);f__Succinivibrionaceae(100);unclassified(100);unclassified(100);
Otu535	k__Bacteria(100);p__Proteobacteria(100);c__Epsilonproteobacteria(100);o__Campylobacterales(100);f__Helicobacteraceae(100);g__Flexispira(100);s__rappini(100);
Otu536	k__Bacteria(100);p__Firmicutes(100);c__Bacilli(100);o__Bacillales(100);f__Planococcaceae(100);g__Kurthia(100);unclassified(100);
Otu537	k__Bacteria(100);p__Proteobacteria(100);c__Alphaproteobacteria(100);o__Sphingomonadales(100);f__Sphingomonadaceae(100);g__Novosphingobium(100);s__(100);
Otu538	k__Bacteria(100);p__Firmicutes(100);c__Bacilli(100);o__Lactobacillales(100);f__Streptococcaceae(100);g__Streptococcus(100);s__infantis(100);
Otu539	k__Bacteria(100);p__Proteobacteria(100);c__Alphaproteobacteria(100);o__Rhizobiales(100);f__Phyllobacteriaceae(100);unclassified(100);unclassified(100);
Otu540	k__Bacteria(100);p__Proteobacteria(100);c__Deltaproteobacteria(100);o__FAC87(100);f__(100);g__(100);s__(100);
Otu541	k__Bacteria(100);p__Firmicutes(100);c__Bacilli(100);o__Bacillales(100);f__Bacillaceae(100);g__Anoxybacillus(100);unclassified(100);
Otu542	k__Bacteria(100);p__Actinobacteria(100);c__Actinobacteria(100);o__Actinomycetales(100);f__Brevibacteriaceae(100);unclassified(100);unclassified(100);
Otu543	k__Bacteria(100);p__Proteobacteria(100);c__Betaproteobacteria(100);o__Burkholderiales(100);f__Comamonadaceae(100);g__Ramlibacter(100);s__(100);
Otu544	k__Bacteria(100);p__Actinobacteria(100);c__Actinobacteria(100);o__Actinomycetales(100);f__Micrococcaceae(100);g__Citricoccus(100);s__alkalitolerans(100);
Otu545	k__Bacteria(100);p__Actinobacteria(100);c__Actinobacteria(100);o__Actinomycetales(100);f__Sporichthyaceae(100);g__(100);s__(100);
Otu546	k__Bacteria(100);p__Firmicutes(100);c__Bacilli(100);o__Lactobacillales(100);f__Enterococcaceae(100);g__Enterococcus(100);s__sulfureus(100);
Otu547	k__Bacteria(100);p__Firmicutes(100);c__Clostridia(100);o__Clostridiales(100);f__Veillonellaceae(100);g__Megamonas(100);s__(100);
Otu548	k__Bacteria(100);p__Actinobacteria(100);c__Actinobacteria(100);o__Actinomycetales(100);f__Streptomycetaceae(100);g__Streptomyces(100);s__(100);
Otu549	k__Bacteria(100);p__Proteobacteria(100);c__Betaproteobacteria(100);o__Burkholderiales(100);f__Burkholderiaceae(100);g__Burkholderia(100);s__graminis(100);
Otu550	k__Bacteria(100);p__Proteobacteria(100);c__Betaproteobacteria(100);o__Burkholderiales(100);f__Oxalobacteraceae(100);g__Herminiimonas(100);s__(100);
Otu551	k__Bacteria(100);p__Actinobacteria(100);c__Actinobacteria(100);o__Actinomycetales(100);f__Propionibacteriaceae(100);g__(100);s__(100);
Otu552	k__Bacteria(100);p__Proteobacteria(100);c__Alphaproteobacteria(100);o__Rhizobiales(100);f__Bradyrhizobiaceae(100);g__Bradyrhizobium(100);s__(100);
Otu553	k__Bacteria(100);p__Actinobacteria(100);c__Actinobacteria(100);o__Actinomycetales(100);f__Micrococcaceae(100);g__Rothia(100);s__aeria(100);
Otu554	k__Bacteria(100);p__Firmicutes(100);c__Clostridia(100);o__Clostridiales(100);f__Lachnospiraceae(100);g__Anaerostipes(100);s__(100);
Otu555	k__Bacteria(100);p__Proteobacteria(100);c__Betaproteobacteria(100);o__Neisseriales(100);f__Neisseriaceae(100);g__Neisseria(100);unclassified(100);
Otu556	k__Bacteria(100);p__Proteobacteria(100);c__Alphaproteobacteria(100);o__Sphingomonadales(100);unclassified(100);unclassified(100);unclassified(100);
Otu557	k__Bacteria(100);p__Proteobacteria(100);c__Gammaproteobacteria(100);o__Xanthomonadales(100);f__Xanthomonadaceae(100);unclassified(100);unclassified(100);
Otu558	k__Bacteria(100);p__Proteobacteria(100);c__Gammaproteobacteria(100);o__Cardiobacteriales(100);f__Cardiobacteriaceae(100);g__(100);s__(100);
Otu559	k__Bacteria(100);p__Verrucomicrobia(100);c__Verrucomicrobiae(100);o__Verrucomicrobiales(100);f__Verrucomicrobiaceae(100);g__Akkermansia(100);s__(100);
Otu560	k__Bacteria(100);p__Actinobacteria(100);c__Actinobacteria(100);o__Actinomycetales(100);f__Gordoniaceae(100);g__Gordonia(100);s__(100);
Otu561	k__Bacteria(100);p__TM7(100);c__TM7-3(100);o__I025(100);f__Rs-045(100);g__(100);s__(100);
Otu562	k__Bacteria(100);p__Firmicutes(100);c__Erysipelotrichi(100);o__Erysipelotrichales(100);f__Erysipelotrichaceae(100);g__Holdemania(100);s__(100);
Otu563	k__Bacteria(100);p__Spirochaetes(100);c__Spirochaetes(100);o__Spirochaetales(100);f__Spirochaetaceae(100);g__Treponema(100);s__(100);
Otu564	k__Bacteria(100);p__Actinobacteria(100);c__Actinobacteria(100);o__Actinomycetales(100);f__Micrococcaceae(100);g__Micrococcus(100);s__(100);
Otu565	k__Bacteria(100);p__Firmicutes(100);c__Bacilli(100);o__Bacillales(100);f__Planococcaceae(100);g__Planococcus(100);s__(100);
Otu566	k__Bacteria(100);p__Actinobacteria(100);c__Coriobacteriia(100);o__Coriobacteriales(100);f__Coriobacteriaceae(100);g__Atopobium(100);s__(100);
Otu567	k__Bacteria(100);p__Proteobacteria(100);c__Betaproteobacteria(100);o__Burkholderiales(100);f__Comamonadaceae(100);g__Azohydromonas(100);s__(100);
Otu568	k__Bacteria(100);p__Proteobacteria(100);c__Betaproteobacteria(100);o__Burkholderiales(100);f__Comamonadaceae(100);g__Acidovorax(100);s__facilis(100);
Otu569	k__Bacteria(100);p__Actinobacteria(100);c__Actinobacteria(100);o__Actinomycetales(100);f__Micrococcaceae(100);g__Rothia(100);s__dentocariosa(100);
Otu570	k__Bacteria(100);p__Actinobacteria(100);c__Actinobacteria(100);o__Actinomycetales(100);f__Brevibacteriaceae(100);g__Brevibacterium(100);unclassified(100);
Otu571	k__Bacteria(100);p__Proteobacteria(100);c__Gammaproteobacteria(100);o__Enterobacteriales(100);f__Enterobacteriaceae(100);g__Yersinia(100);s__(100);
Otu572	k__Bacteria(100);p__Proteobacteria(100);c__Alphaproteobacteria(100);o__Caulobacterales(100);f__Caulobacteraceae(100);g__Phenylobacterium(100);s__(100);
Otu573	k__Bacteria(100);p__Actinobacteria(100);c__Actinobacteria(100);o__Actinomycetales(100);f__Microbacteriaceae(100);g__Salinibacterium(100);s__(100);
Otu574	k__Bacteria(100);p__Proteobacteria(100);c__Alphaproteobacteria(100);o__Caulobacterales(100);f__Caulobacteraceae(100);g__Arthrospira(100);s__fusiformis(100);
Otu575	k__Bacteria(100);p__Acidobacteria(100);c__Solibacteres(100);o__Solibacterales(100);f__Solibacteraceae(100);g__Candidatus_Solibacter(100);s__(100);
Otu576	k__Bacteria(100);p__Proteobacteria(100);c__Gammaproteobacteria(100);o__Pasteurellales(100);f__Pasteurellaceae(100);g__(100);s__(100);
Otu577	k__Bacteria(100);p__Proteobacteria(100);c__Betaproteobacteria(100);o__Burkholderiales(100);f__Alcaligenaceae(100);g__Oligella(100);s__(100);
Otu578	k__Bacteria(100);p__Proteobacteria(100);c__Alphaproteobacteria(100);o__Rhizobiales(100);f__Hyphomicrobiaceae(100);g__Rhodoplanes(100);s__(100);
Otu579	k__Bacteria(100);p__Thermi(100);c__Deinococci(100);unclassified(100);unclassified(100);unclassified(100);unclassified(100);
Otu580	k__Bacteria(100);p__Firmicutes(100);c__Erysipelotrichi(100);o__Erysipelotrichales(100);f__Erysipelotrichaceae(100);g__Bulleidia(100);unclassified(100);
Otu581	k__Bacteria(100);p__Actinobacteria(100);c__Actinobacteria(100);o__Actinomycetales(100);f__Microbacteriaceae(100);g__Agrococcus(100);s__(100);
Otu582	k__Bacteria(100);p__Actinobacteria(100);c__Coriobacteriia(100);o__Coriobacteriales(100);f__Coriobacteriaceae(100);g__Eggerthella(100);s__(100);
Otu583	k__Bacteria(100);p__Firmicutes(100);c__Bacilli(100);o__Bacillales(100);f__Planococcaceae(100);g__Kurthia(100);s__(100);
Otu584	k__Bacteria(100);p__Actinobacteria(100);c__Actinobacteria(100);o__Actinomycetales(100);f__Microbacteriaceae(100);g__Microbacterium(100);s__gubbeenense(100);
Otu585	k__Bacteria(100);p__Proteobacteria(100);c__Alphaproteobacteria(100);o__Sphingomonadales(100);f__Erythrobacteraceae(100);g__(100);s__(100);
Otu586	k__Bacteria(100);p__Actinobacteria(100);c__Actinobacteria(100);o__Actinomycetales(100);f__Sanguibacteraceae(100);g__Sanguibacter(100);s__(100);
Otu587	k__Bacteria(100);p__Acidobacteria(100);c__Chloracidobacteria(100);o__RB41(100);f__(100);g__(100);s__(100);
Otu588	k__Bacteria(100);p__Proteobacteria(100);c__Alphaproteobacteria(100);o__Rhizobiales(100);f__Methylobacteriaceae(100);g__Methylobacterium(100);s__organophilum(100);
Otu589	k__Bacteria(100);p__Spirochaetes(100);c__Spirochaetes(100);unclassified(100);unclassified(100);unclassified(100);unclassified(100);
Otu590	k__Bacteria(100);p__Proteobacteria(100);c__Gammaproteobacteria(100);o__Enterobacteriales(100);f__Enterobacteriaceae(100);g__Enterobacter(100);unclassified(100);
Otu591	k__Bacteria(100);p__Proteobacteria(100);c__Alphaproteobacteria(100);o__Sphingomonadales(100);f__Sphingomonadaceae(100);g__(100);s__(100);
Otu592	k__Bacteria(100);p__Actinobacteria(100);c__Actinobacteria(100);o__Actinomycetales(100);f__Microbacteriaceae(100);g__Rathayibacter(100);s__caricis(100);
Otu593	k__Bacteria(100);p__Firmicutes(100);c__Bacilli(100);o__Bacillales(100);f__Planococcaceae(100);g__Lysinibacillus(100);unclassified(100);
Otu594	k__Bacteria(100);p__Proteobacteria(100);c__Deltaproteobacteria(100);o__(100);f__(100);g__(100);s__(100);
Otu595	k__Bacteria(100);p__Proteobacteria(100);c__Alphaproteobacteria(100);o__Rhizobiales(100);f__Bradyrhizobiaceae(100);unclassified(100);unclassified(100);
Otu596	k__Bacteria(100);p__Bacteroidetes(100);c__Sphingobacteriia(100);o__Sphingobacteriales(100);f__Sphingobacteriaceae(100);g__Sphingobacterium(100);s__faecium(100);
Otu597	k__Bacteria(100);p__Proteobacteria(100);c__Gammaproteobacteria(100);o__Oceanospirillales(100);f__Alcanivoracaceae(100);g__Alcanivorax(100);s__(100);
Otu598	k__Bacteria(100);p__Bacteroidetes(100);c__Bacteroidia(100);o__Bacteroidales(100);f__Porphyromonadaceae(100);g__Parabacteroides(100);unclassified(100);
Otu599	k__Bacteria(100);p__Proteobacteria(100);c__Epsilonproteobacteria(100);o__Campylobacterales(100);unclassified(100);unclassified(100);unclassified(100);
Otu600	k__Bacteria(100);p__Proteobacteria(100);c__Deltaproteobacteria(100);o__Bdellovibrionales(100);f__Bdellovibrionaceae(100);g__Bdellovibrio(100);s__(100);
Otu601	k__Bacteria(100);p__Bacteroidetes(100);c__Sphingobacteriia(100);o__Sphingobacteriales(100);f__Sphingobacteriaceae(100);g__Pedobacter(100);unclassified(100);
Otu602	k__Bacteria(100);p__Bacteroidetes(100);c__Flavobacteriia(100);o__Flavobacteriales(100);unclassified(100);unclassified(100);unclassified(100);
Otu603	k__Bacteria(100);p__Bacteroidetes(100);c__Sphingobacteriia(100);o__Sphingobacteriales(100);f__Sphingobacteriaceae(100);g__Sphingobacterium(100);s__(100);
Otu604	k__Bacteria(100);p__Actinobacteria(100);c__Coriobacteriia(100);o__Coriobacteriales(100);f__Coriobacteriaceae(100);g__Coriobacterium(100);s__(100);
Otu605	k__Bacteria(100);p__Proteobacteria(100);c__Betaproteobacteria(100);o__Burkholderiales(100);f__Comamonadaceae(100);g__Comamonas(100);unclassified(100);
Otu606	k__Bacteria(100);p__Firmicutes(100);c__Bacilli(100);o__Bacillales(100);f__Thermoactinomycetaceae(100);g__(100);s__(100);
Otu607	k__Bacteria(100);p__Firmicutes(100);c__Clostridia(100);o__Clostridiales(100);f__Eubacteriaceae(100);g__Pseudoramibacter_Eubacterium(100);s__(100);
Otu608	k__Bacteria(100);p__Actinobacteria(100);c__Actinobacteria(100);o__Actinomycetales(100);f__Cellulomonadaceae(100);g__Demequina(100);s__(100);
Otu609	k__Bacteria(100);p__Actinobacteria(100);c__Actinobacteria(100);o__Actinomycetales(100);f__Microbacteriaceae(100);g__Mycetocola(100);s__(100);
Otu610	k__Bacteria(100);p__Gemmatimonadetes(100);c__Gemmatimonadetes(100);o__(100);f__(100);g__(100);s__(100);
Otu611	k__Bacteria(100);p__Actinobacteria(100);c__Actinobacteria(100);o__Actinomycetales(100);f__Microbacteriaceae(100);g__Clavibacter(100);s__michiganensis(100);
Otu612	k__Bacteria(100);p__Proteobacteria(100);c__Alphaproteobacteria(100);o__Ellin329(100);f__(100);g__(100);s__(100);
Otu613	k__Bacteria(100);p__Proteobacteria(100);c__Alphaproteobacteria(100);o__Rhizobiales(100);f__Rhizobiaceae(100);g__Agrobacterium(100);s__(100);
Otu614	k__Bacteria(100);p__Proteobacteria(100);c__Alphaproteobacteria(100);o__Rhizobiales(100);f__Phyllobacteriaceae(100);g__Mesorhizobium(100);unclassified(100);
Otu615	k__Bacteria(100);p__Actinobacteria(100);c__Actinobacteria(100);o__Actinomycetales(100);f__Microbacteriaceae(100);g__Microbacterium(100);s__chocolatum(100);
Otu616	k__Bacteria(100);p__Proteobacteria(100);c__Gammaproteobacteria(100);o__Alteromonadales(100);f__Alteromonadaceae(100);g__BD2-13(100);s__(100);
Otu617	k__Bacteria(100);p__Proteobacteria(100);c__Gammaproteobacteria(100);o__Chromatiales(100);f__Ectothiorhodospiraceae(100);g__Halorhodospira(100);unclassified(100);
Otu618	k__Bacteria(100);p__Firmicutes(100);c__Clostridia(100);o__Clostridiales(100);f__Veillonellaceae(100);g__Dialister(100);s__(100);
Otu619	k__Bacteria(100);p__Actinobacteria(100);c__Actinobacteria(100);o__Actinomycetales(100);f__Propionibacteriaceae(100);g__Tessaracoccus(100);s__(100);
Otu620	k__Bacteria(100);p__Proteobacteria(100);c__Alphaproteobacteria(100);o__(100);f__(100);g__(100);s__(100);
Otu621	k__Bacteria(100);p__Verrucomicrobia(100);c__Spartobacteria(100);o__Chthoniobacterales(100);f__Chthoniobacteraceae(100);g__Candidatus_Xiphinematobacter(100);s__(100);
Otu622	k__Bacteria(100);p__Proteobacteria(100);c__Betaproteobacteria(100);o__Burkholderiales(100);f__Comamonadaceae(100);g__Roseateles(100);s__(100);
Otu623	k__Bacteria(100);p__Firmicutes(100);c__Bacilli(100);o__Lactobacillales(100);f__Streptococcaceae(100);g__(100);s__(100);
Otu624	k__Bacteria(100);p__Actinobacteria(100);c__Actinobacteria(100);o__Actinomycetales(100);f__Glycomycetaceae(100);g__Glycomyces(100);s__(100);
Otu625	k__Bacteria(100);p__Proteobacteria(100);c__Gammaproteobacteria(100);o__Enterobacteriales(100);f__Enterobacteriaceae(100);g__Citrobacter(100);s__(100);
Otu626	k__Bacteria(100);p__Proteobacteria(100);c__Deltaproteobacteria(100);o__Bdellovibrionales(100);f__Bdellovibrionaceae(100);g__Bdellovibrio(100);s__bacteriovorus(100);
Otu627	k__Bacteria(100);p__Proteobacteria(100);c__Gammaproteobacteria(100);o__Enterobacteriales(100);f__Enterobacteriaceae(100);g__Erwinia(100);s__soli(100);
Otu628	k__Bacteria(100);p__Actinobacteria(100);c__Actinobacteria(100);o__Actinomycetales(100);f__Nocardioidaceae(100);g__Aeromicrobium(100);s__(100);
Otu629	k__Bacteria(100);p__Proteobacteria(100);c__Gammaproteobacteria(100);o__Aeromonadales(100);f__Aeromonadaceae(100);g__(100);s__(100);
Otu630	k__Bacteria(100);p__Proteobacteria(100);c__Alphaproteobacteria(100);o__Rhodospirillales(100);f__Rhodospirillaceae(100);unclassified(100);unclassified(100);
Otu631	k__Bacteria(100);p__Firmicutes(100);c__Clostridia(100);o__Clostridiales(100);f__Lachnospiraceae(100);g__Dorea(100);unclassified(100);
Otu632	k__Bacteria(100);p__Acidobacteria(100);c__PAUC37f(100);o__(100);f__(100);g__(100);s__(100);
Otu633	k__Bacteria(100);p__Actinobacteria(100);c__Actinobacteria(100);o__Actinomycetales(100);f__Nocardiaceae(100);g__Rhodococcus(100);s__fascians(100);
Otu634	k__Bacteria(100);p__Proteobacteria(100);c__Gammaproteobacteria(100);o__Pseudomonadales(100);f__Moraxellaceae(100);g__Acinetobacter(100);s__guillouiae(100);
Otu635	k__Bacteria(100);p__Proteobacteria(100);c__Alphaproteobacteria(100);o__Rhizobiales(100);f__Brucellaceae(100);g__Pseudochrobactrum(100);s__(100);
Otu636	k__Bacteria(100);p__Proteobacteria(100);c__Gammaproteobacteria(100);o__Oceanospirillales(100);f__Halomonadaceae(100);unclassified(100);unclassified(100);
Otu637	k__Bacteria(100);p__Proteobacteria(100);c__Gammaproteobacteria(100);o__Aeromonadales(100);f__Aeromonadaceae(100);g__Oceanisphaera(100);s__(100);
Otu638	k__Bacteria(100);p__Actinobacteria(100);c__Actinobacteria(100);o__Actinomycetales(100);f__Dermabacteraceae(100);g__(100);s__(100);
Otu639	k__Bacteria(100);p__Actinobacteria(100);c__Actinobacteria(100);o__Actinomycetales(100);f__Actinomycetaceae(100);g__Actinomyces(100);s__europaeus(100);
Otu640	k__Bacteria(100);p__Firmicutes(100);c__Bacilli(100);o__Lactobacillales(100);f__Enterococcaceae(100);g__Vagococcus(100);s__(100);
Otu641	k__Bacteria(100);p__Proteobacteria(100);c__Gammaproteobacteria(100);o__Oceanospirillales(100);f__Halomonadaceae(100);g__Halomonas(100);s__(100);
Otu642	k__Bacteria(100);p__Actinobacteria(100);c__Actinobacteria(100);o__Actinomycetales(100);f__Yaniellaceae(100);unclassified(100);unclassified(100);
Otu643	k__Bacteria(100);p__Thermi(100);c__Deinococci(100);o__Deinococcales(100);f__Deinococcaceae(100);g__Deinococcus(100);unclassified(100);
Otu644	k__Bacteria(100);p__Proteobacteria(100);c__Alphaproteobacteria(100);o__RF32(100);f__(100);g__(100);s__(100);
Otu645	k__Bacteria(100);p__Proteobacteria(100);c__Betaproteobacteria(100);o__Burkholderiales(100);f__Comamonadaceae(100);g__(100);s__(100);
Otu646	k__Bacteria(100);p__TM7(100);c__TM7-3(100);o__CW040(100);f__F16(100);g__(100);s__(100);
Otu647	k__Bacteria(100);p__Proteobacteria(100);c__Gammaproteobacteria(100);o__Pseudomonadales(100);f__Moraxellaceae(100);g__Acinetobacter(100);s__venetianus(100);
Otu648	k__Bacteria(100);p__Bacteroidetes(100);c__Rhodothermi(100);o__Rhodothermales(100);f__Rhodothermaceae(100);g__Rubricoccus(100);s__(100);
Otu649	k__Bacteria(100);p__Thermi(100);c__Deinococci(100);o__Deinococcales(100);unclassified(100);unclassified(100);unclassified(100);
Otu650	k__Bacteria(100);p__Firmicutes(100);c__Bacilli(100);o__Bacillales(100);f__Exiguobacteraceae(100);g__Exiguobacterium(100);s__(100);
Otu651	k__Bacteria(100);p__Proteobacteria(100);c__Gammaproteobacteria(100);o__Aeromonadales(100);f__Succinivibrionaceae(100);g__(100);s__(100);
Otu652	k__Bacteria(100);p__Proteobacteria(100);c__Alphaproteobacteria(100);o__Sphingomonadales(100);f__Sphingomonadaceae(100);g__Novosphingobium(100);s__resinovorum(100);
Otu653	k__Bacteria(100);p__Proteobacteria(100);c__Alphaproteobacteria(100);o__Rhizobiales(100);f__Hyphomicrobiaceae(100);g__(100);s__(100);
Otu654	k__Bacteria(100);p__Proteobacteria(100);c__Alphaproteobacteria(100);o__Rhizobiales(100);f__Methylobacteriaceae(100);g__Methylobacterium(100);s__komagatae(100);
Otu655	k__Bacteria(100);p__Acidobacteria(100);c__Sva0725(100);o__Sva0725(100);f__(100);g__(100);s__(100);
Otu656	k__Bacteria(100);p__Actinobacteria(100);c__Actinobacteria(100);o__Actinomycetales(100);f__Microbacteriaceae(100);g__Yonghaparkia(100);s__(100);
Otu657	k__Bacteria(100);p__Cyanobacteria(100);c__Synechococcophycideae(100);o__Pseudanabaenales(100);f__Pseudanabaenaceae(100);unclassified(100);unclassified(100);
Otu658	k__Bacteria(100);p__Firmicutes(100);c__Clostridia(100);o__Clostridiales(100);f__Dehalobacteriaceae(100);g__Dehalobacterium(100);s__(100);
Otu659	k__Bacteria(100);p__Firmicutes(100);c__Clostridia(100);o__Clostridiales(100);f__Peptostreptococcaceae(100);g__Peptostreptococcus(100);s__(100);
Otu660	k__Bacteria(100);p__Actinobacteria(100);c__Actinobacteria(100);o__Actinomycetales(100);f__Nocardioidaceae(100);g__Friedmanniella(100);s__(100);
Otu661	k__Bacteria(100);p__Fusobacteria(100);c__Fusobacteriia(100);o__Fusobacteriales(100);f__Leptotrichiaceae(100);g__(100);s__(100);
Otu662	k__Bacteria(100);p__Firmicutes(100);c__Clostridia(100);o__Clostridiales(100);f__Tissierellaceae(100);g__Helcococcus(100);s__(100);
Otu663	k__Bacteria(100);p__Firmicutes(100);c__Bacilli(100);o__Bacillales(100);f__Bacillaceae(100);g__Bacillus(100);s__clausii(100);
Otu664	k__Bacteria(100);p__Proteobacteria(100);c__Alphaproteobacteria(100);o__Rhizobiales(100);f__Phyllobacteriaceae(100);g__Aminobacter(100);s__(100);
Otu665	k__Bacteria(100);p__Actinobacteria(100);c__Actinobacteria(100);o__Actinomycetales(100);f__Jonesiaceae(100);g__(100);s__(100);
Otu666	k__Bacteria(100);p__Proteobacteria(100);c__Alphaproteobacteria(100);o__Rhizobiales(100);f__Rhizobiaceae(100);g__Shinella(100);s__(100);
Otu667	k__Bacteria(100);p__Firmicutes(100);c__Bacilli(100);o__Bacillales(100);f__Bacillaceae(100);g__Virgibacillus(100);s__(100);
Otu668	k__Bacteria(100);p__Firmicutes(100);c__Clostridia(100);o__Clostridiales(100);f__Lachnospiraceae(100);g__Ruminococcus(100);s__gnavus(100);
Otu669	k__Bacteria(100);p__Firmicutes(100);c__Clostridia(100);o__Clostridiales(100);f__Peptostreptococcaceae(100);g__Peptostreptococcus(100);unclassified(100);
Otu670	k__Bacteria(100);p__Actinobacteria(100);c__Actinobacteria(100);o__Actinomycetales(100);f__Microbacteriaceae(100);g__Agrococcus(100);s__jenensis(100);
Otu671	k__Bacteria(100);p__Firmicutes(100);c__Clostridia(100);o__Clostridiales(100);f__Clostridiaceae(100);g__Clostridium(100);s__pasteurianum(100);
Otu672	k__Bacteria(100);p__Proteobacteria(100);c__Alphaproteobacteria(100);o__Rhodobacterales(100);f__Rhodobacteraceae(100);g__Paracoccus(100);s__marcusii(100);
Otu673	k__Bacteria(100);p__Firmicutes(100);c__Clostridia(100);o__Clostridiales(100);f__Veillonellaceae(100);g__Selenomonas(100);s__(100);
Otu674	k__Bacteria(100);p__Proteobacteria(100);c__Betaproteobacteria(100);o__Rhodocyclales(100);f__Rhodocyclaceae(100);g__Dok59(100);s__(100);
Otu675	k__Bacteria(100);p__Firmicutes(100);c__Bacilli(100);o__Lactobacillales(100);f__Leuconostocaceae(100);unclassified(100);unclassified(100);
Otu676	k__Bacteria(100);p__Proteobacteria(100);c__Gammaproteobacteria(100);o__Xanthomonadales(100);f__Xanthomonadaceae(100);g__Wohlfahrtiimonas(100);s__(100);
Otu677	k__Bacteria(100);p__Actinobacteria(100);c__Actinobacteria(100);o__Actinomycetales(100);f__Intrasporangiaceae(100);g__Arsenicicoccus(100);s__(100);
Otu678	k__Bacteria(100);p__Firmicutes(100);c__Clostridia(100);o__Clostridiales(100);f__Lachnospiraceae(100);g__Coprococcus(100);unclassified(100);
Otu679	k__Bacteria(100);p__Firmicutes(100);c__Bacilli(100);o__Bacillales(100);f__Planococcaceae(100);g__Lysinibacillus(100);s__(100);
Otu680	k__Bacteria(100);p__Proteobacteria(100);c__Alphaproteobacteria(100);o__Sphingomonadales(100);f__Sphingomonadaceae(100);g__Sphingomonas(100);s__wittichii(100);
Otu681	k__Bacteria(100);p__TM7(100);c__TM7-3(100);o__(100);f__(100);g__(100);s__(100);
Otu682	k__Bacteria(100);p__Actinobacteria(100);c__Actinobacteria(100);o__Actinomycetales(100);f__Corynebacteriaceae(100);g__Corynebacterium(100);s__pilosum(100);
Otu683	k__Bacteria(100);p__Firmicutes(100);c__Clostridia(100);o__Clostridiales(100);f__Tissierellaceae(100);g__Sedimentibacter(100);s__(100);
Otu684	k__Bacteria(100);p__Proteobacteria(100);c__Alphaproteobacteria(100);o__Caulobacterales(100);f__Caulobacteraceae(100);g__Brevundimonas(100);s__diminuta(100);
Otu685	k__Bacteria(100);p__Actinobacteria(100);c__Actinobacteria(100);o__Actinomycetales(100);f__Microbacteriaceae(100);g__Microbacterium(100);s__maritypicum(100);
Otu686	k__Bacteria(100);p__Firmicutes(100);c__Clostridia(100);o__Clostridiales(100);f__Eubacteriaceae(100);g__Anaerofustis(100);s__(100);
Otu687	k__Bacteria(100);p__Bacteroidetes(100);c__Bacteroidia(100);o__Bacteroidales(100);f__Paraprevotellaceae(100);g__Prevotella(100);s__(100);
Otu688	k__Bacteria(100);p__Proteobacteria(100);c__Gammaproteobacteria(100);o__Pseudomonadales(100);f__Moraxellaceae(100);g__Psychrobacter(100);s__(100);
Otu689	k__Bacteria(100);p__Proteobacteria(100);c__Gammaproteobacteria(100);o__Alteromonadales(100);f__Chromatiaceae(100);unclassified(100);unclassified(100);
Otu690	k__Bacteria(100);p__Planctomycetes(100);c__Planctomycetia(100);o__Gemmatales(100);f__Isosphaeraceae(100);g__(100);s__(100);
Otu691	k__Bacteria(100);p__Actinobacteria(100);c__Actinobacteria(100);o__Actinomycetales(100);f__Pseudonocardiaceae(100);unclassified(100);unclassified(100);
Otu692	k__Bacteria(100);p__Actinobacteria(100);c__Actinobacteria(100);o__Actinomycetales(100);f__Streptomycetaceae(100);unclassified(100);unclassified(100);
Otu693	k__Bacteria(100);p__Bacteroidetes(100);c__Flavobacteriia(100);o__Flavobacteriales(100);f__Flavobacteriaceae(100);g__Capnocytophaga(100);s__canimorsus(100);
Otu694	k__Bacteria(100);p__Tenericutes(100);c__Mollicutes(100);o__Acholeplasmatales(100);f__Acholeplasmataceae(100);unclassified(100);unclassified(100);
Otu695	k__Bacteria(100);p__Actinobacteria(100);c__Actinobacteria(100);o__Actinomycetales(100);f__Sporichthyaceae(100);unclassified(100);unclassified(100);
Otu696	k__Bacteria(100);p__Proteobacteria(100);c__Alphaproteobacteria(100);o__Rhizobiales(100);f__Aurantimonadaceae(100);g__(100);s__(100);
Otu697	k__Bacteria(100);p__Proteobacteria(100);c__Gammaproteobacteria(100);o__Enterobacteriales(100);f__Enterobacteriaceae(100);g__Providencia(100);s__(100);
Otu698	k__Bacteria(100);p__Chloroflexi(100);c__Thermomicrobia(100);o__JG30-KF-CM45(100);f__(100);g__(100);s__(100);
Otu699	k__Bacteria(100);p__Proteobacteria(100);c__Gammaproteobacteria(100);o__Pseudomonadales(100);f__Pseudomonadaceae(100);g__Pseudomonas(100);s__nitroreducens(100);
Otu700	k__Bacteria(100);p__Firmicutes(100);c__Clostridia(100);o__Clostridiales(100);f__Veillonellaceae(100);g__Megamonas(100);unclassified(100);
Otu701	k__Bacteria(100);p__Actinobacteria(100);c__Actinobacteria(100);o__Actinomycetales(100);f__Intrasporangiaceae(100);g__Kytococcus(100);s__(100);
Otu702	k__Bacteria(100);p__Proteobacteria(100);c__Deltaproteobacteria(100);o__Myxococcales(100);unclassified(100);unclassified(100);unclassified(100);
Otu703	k__Bacteria(100);p__Bacteroidetes(100);c__Cytophagia(100);o__Cytophagales(100);f__Cyclobacteriaceae(100);g__(100);s__(100);
Otu704	k__Bacteria(100);p__Thermi(100);c__Deinococci(100);o__Deinococcales(100);f__Trueperaceae(100);g__Truepera(100);s__(100);
Otu705	k__Bacteria(100);p__Proteobacteria(100);c__Deltaproteobacteria(100);o__Desulfovibrionales(100);f__Desulfovibrionaceae(100);unclassified(100);unclassified(100);
Otu706	k__Bacteria(100);p__Actinobacteria(100);c__Actinobacteria(100);o__Actinomycetales(100);f__Promicromonosporaceae(100);g__Cellulosimicrobium(100);s__(100);
Otu707	k__Bacteria(100);p__Bacteroidetes(100);c__Cytophagia(100);o__Cytophagales(100);f__Cytophagaceae(100);g__Spirosoma(100);s__(100);
Otu708	k__Bacteria(100);p__Actinobacteria(100);c__Actinobacteria(100);o__Actinomycetales(100);f__Microbacteriaceae(100);g__Pseudoclavibacter(100);s__(100);
Otu709	k__Bacteria(100);p__Firmicutes(100);c__Bacilli(100);o__Lactobacillales(100);f__Leuconostocaceae(100);g__Leuconostoc(100);s__mesenteroides(100);
Otu710	k__Bacteria(100);p__Proteobacteria(100);c__Deltaproteobacteria(100);o__Desulfovibrionales(100);f__Desulfovibrionaceae(100);g__Bilophila(100);s__(100);
Otu711	k__Bacteria(100);p__Actinobacteria(100);c__Actinobacteria(100);o__Actinomycetales(100);f__Yaniellaceae(100);g__(100);s__(100);
Otu712	k__Bacteria(100);p__Proteobacteria(100);c__Alphaproteobacteria(100);o__Rhizobiales(100);f__Rhizobiaceae(100);g__Kaistia(100);s__(100);
Otu713	k__Bacteria(100);p__Cyanobacteria(100);c__Oscillatoriophycideae(100);o__Oscillatoriales(100);f__Phormidiaceae(100);g__Phormidium(100);unclassified(100);
Otu714	k__Bacteria(100);p__Proteobacteria(100);c__Gammaproteobacteria(100);o__Alteromonadales(100);f__Idiomarinaceae(100);g__Pseudidiomarina(100);s__(100);
Otu715	k__Bacteria(100);p__Proteobacteria(100);c__Betaproteobacteria(100);o__Burkholderiales(100);f__Comamonadaceae(100);g__Hydrogenophaga(100);unclassified(100);
Otu716	k__Bacteria(100);p__Firmicutes(100);c__Clostridia(100);o__Clostridiales(100);f__Mogibacteriaceae(100);g__Mogibacterium(100);s__(100);
Otu717	k__Bacteria(100);p__Proteobacteria(100);c__Gammaproteobacteria(100);o__Oceanospirillales(100);unclassified(100);unclassified(100);unclassified(100);
Otu718	k__Bacteria(100);p__Bacteroidetes(100);c__Bacteroidia(100);o__Bacteroidales(100);f__Bacteroidaceae(100);g__Bacteroides(100);s__ovatus(100);
Otu719	k__Bacteria(100);p__Bacteroidetes(100);c__Bacteroidia(100);o__Bacteroidales(100);f__Bacteroidaceae(100);unclassified(100);unclassified(100);
Otu720	k__Bacteria(100);p__Proteobacteria(100);c__Gammaproteobacteria(100);o__Xanthomonadales(100);f__Xanthomonadaceae(100);g__Stenotrophomonas(100);s__geniculata(100);
Otu721	k__Bacteria(100);p__Firmicutes(100);c__Bacilli(100);o__Lactobacillales(100);f__Leuconostocaceae(100);g__Weissella(100);unclassified(100);
Otu722	k__Bacteria(100);p__FBP(100);c__(100);o__(100);f__(100);g__(100);s__(100);
Otu723	k__Bacteria(100);p__Firmicutes(100);c__Clostridia(100);o__Clostridiales(100);f__Caldicoprobacteraceae(100);g__Caldicoprobacter(100);s__(100);
Otu724	k__Bacteria(100);p__Actinobacteria(100);c__Actinobacteria(100);o__Bifidobacteriales(100);f__Bifidobacteriaceae(100);g__Bifidobacterium(100);s__pseudolongum(100);
Otu725	k__Bacteria(100);p__Planctomycetes(100);c__Phycisphaerae(100);o__WD2101(100);f__(100);g__(100);s__(100);
Otu726	k__Bacteria(100);p__Proteobacteria(100);c__Gammaproteobacteria(100);o__Pasteurellales(100);f__Pasteurellaceae(100);g__Gallibacterium(100);unclassified(100);
Otu727	k__Bacteria(100);p__Bacteroidetes(100);c__Bacteroidia(100);o__Bacteroidales(100);f__Bacteroidaceae(100);g__Bacteroides(100);s__coprophilus(100);
Otu728	k__Bacteria(100);p__Proteobacteria(100);c__Gammaproteobacteria(100);o__Xanthomonadales(100);f__Xanthomonadaceae(100);g__Stenotrophomonas(100);s__(100);
Otu729	k__Bacteria(100);p__Bacteroidetes(100);c__Bacteroidia(100);o__Bacteroidales(100);f__Paraprevotellaceae(100);g__YRC22(100);s__(100);
Otu730	k__Bacteria(100);p__Actinobacteria(100);c__Acidimicrobiia(100);o__Acidimicrobiales(100);f__Microthrixaceae(100);unclassified(100);unclassified(100);
Otu731	k__Bacteria(100);p__Proteobacteria(100);c__Alphaproteobacteria(100);o__Rhodospirillales(100);f__Rhodospirillaceae(100);g__Azospirillum(100);s__(100);
Otu732	k__Bacteria(100);p__Proteobacteria(100);c__Gammaproteobacteria(100);o__Pseudomonadales(100);f__Moraxellaceae(100);g__Psychrobacter(100);s__marincola(100);
Otu733	k__Bacteria(100);p__Tenericutes(100);c__Mollicutes(100);o__Acholeplasmatales(100);unclassified(100);unclassified(100);unclassified(100);
Otu734	k__Bacteria(100);p__Verrucomicrobia(100);unclassified(100);unclassified(100);unclassified(100);unclassified(100);unclassified(100);
Otu735	k__Bacteria(100);p__Proteobacteria(100);c__Gammaproteobacteria(100);o__Enterobacteriales(100);f__Enterobacteriaceae(100);g__Proteus(100);s__(100);
Otu736	k__Bacteria(100);p__Firmicutes(100);c__Bacilli(100);o__Lactobacillales(100);f__Streptococcaceae(100);g__Lactococcus(100);s__garvieae(100);
Otu737	k__Bacteria(100);p__Firmicutes(100);c__Bacilli(100);o__Lactobacillales(100);f__Carnobacteriaceae(100);g__Carnobacterium(100);unclassified(100);
Otu738	k__Bacteria(100);p__Proteobacteria(100);c__Betaproteobacteria(100);o__Burkholderiales(100);f__Burkholderiaceae(100);g__(100);s__(100);
Otu739	k__Bacteria(100);p__Actinobacteria(100);c__Actinobacteria(100);o__Actinomycetales(100);f__Brevibacteriaceae(100);g__(100);s__(100);
Otu740	k__Bacteria(100);p__Bacteroidetes(100);c__Bacteroidia(100);o__Bacteroidales(100);f__Odoribacteraceae(100);unclassified(100);unclassified(100);
Otu741	k__Bacteria(100);p__Proteobacteria(100);c__Alphaproteobacteria(100);o__Rhizobiales(100);f__Brucellaceae(100);g__(100);s__(100);
Otu742	k__Bacteria(100);p__Actinobacteria(100);c__Actinobacteria(100);o__Actinomycetales(100);f__Micromonosporaceae(100);g__Couchioplanes(100);s__(100);
Otu743	k__Bacteria(100);p__Proteobacteria(100);c__Deltaproteobacteria(100);o__Myxococcales(100);f__Polyangiaceae(100);unclassified(100);unclassified(100);
Otu744	k__Bacteria(100);p__Proteobacteria(100);c__Alphaproteobacteria(100);o__Rhizobiales(100);f__Rhizobiaceae(100);g__(100);s__(100);
Otu745	k__Bacteria(100);p__Proteobacteria(100);c__Alphaproteobacteria(100);o__Rhodobacterales(100);f__Hyphomonadaceae(100);g__(100);s__(100);
Otu746	k__Bacteria(100);p__Proteobacteria(100);c__Gammaproteobacteria(100);o__Oceanospirillales(100);f__Hahellaceae(100);unclassified(100);unclassified(100);
Otu747	k__Bacteria(100);p__Proteobacteria(100);c__Alphaproteobacteria(100);o__Rhodospirillales(100);unclassified(100);unclassified(100);unclassified(100);
Otu748	k__Bacteria(100);p__Proteobacteria(100);c__Gammaproteobacteria(100);o__Xanthomonadales(100);f__Xanthomonadaceae(100);g__Xanthomonas(100);s__(100);
Otu749	k__Bacteria(100);p__Firmicutes(100);c__Bacilli(100);o__Lactobacillales(100);f__Enterococcaceae(100);g__(100);s__(100);
Otu750	k__Bacteria(100);p__Actinobacteria(100);c__Actinobacteria(100);o__Actinomycetales(100);f__Actinomycetaceae(100);g__Trueperella(100);s__(100);
Otu751	k__Bacteria(100);p__Actinobacteria(100);c__Actinobacteria(100);o__Actinomycetales(100);f__Micrococcaceae(100);g__Citricoccus(100);unclassified(100);
Otu752	k__Bacteria(100);p__Actinobacteria(100);c__Actinobacteria(100);o__Actinomycetales(100);f__Actinopolysporaceae(100);g__(100);s__(100);
Otu753	k__Bacteria(100);p__Proteobacteria(100);c__Gammaproteobacteria(100);o__Legionellales(100);f__Legionellaceae(100);g__Tatlockia(100);s__(100);
Otu754	k__Bacteria(100);p__Proteobacteria(100);c__Epsilonproteobacteria(100);unclassified(100);unclassified(100);unclassified(100);unclassified(100);
Otu755	k__Bacteria(100);p__Proteobacteria(100);c__Betaproteobacteria(100);o__Burkholderiales(100);f__Burkholderiaceae(100);g__Pandoraea(100);s__(100);
Otu756	k__Bacteria(100);p__Bacteroidetes(100);c__Flavobacteriia(100);o__Flavobacteriales(100);f__Flavobacteriaceae(100);g__Myroides(100);s__odoratimimus(100);
Otu757	k__Bacteria(100);p__Proteobacteria(100);c__Betaproteobacteria(100);o__Burkholderiales(100);f__Burkholderiaceae(100);g__Burkholderia(100);s__glathei(100);
Otu758	k__Bacteria(100);p__Actinobacteria(100);c__Actinobacteria(100);o__Actinomycetales(100);f__Nocardioidaceae(100);g__Nocardioides(100);unclassified(100);
Otu759	k__Bacteria(100);p__Proteobacteria(100);c__Gammaproteobacteria(100);o__Alteromonadales(100);f__Chromatiaceae(100);g__(100);s__(100);
Otu760	k__Bacteria(100);p__Actinobacteria(100);c__Actinobacteria(100);o__Actinomycetales(100);f__Micrococcaceae(100);g__Microbispora(100);unclassified(100);
Otu761	k__Bacteria(100);p__TM7(100);c__TM7-1(100);o__(100);f__(100);g__(100);s__(100);
Otu762	k__Bacteria(100);p__Proteobacteria(100);c__Alphaproteobacteria(100);o__Sphingomonadales(100);f__Sphingomonadaceae(100);g__Sphingopyxis(100);s__alaskensis(100);
Otu763	k__Bacteria(100);p__Tenericutes(100);c__Mollicutes(100);o__Mycoplasmatales(100);f__Mycoplasmataceae(100);g__(100);s__(100);
Otu764	k__Bacteria(100);p__Proteobacteria(100);c__Gammaproteobacteria(100);o__Enterobacteriales(100);f__Enterobacteriaceae(100);g__Gluconacetobacter(100);s__(100);
Otu765	k__Bacteria(100);p__Gemmatimonadetes(100);c__Gemm-1(100);o__(100);f__(100);g__(100);s__(100);
Otu766	k__Bacteria(100);p__Proteobacteria(100);c__Alphaproteobacteria(100);o__Rhodobacterales(100);f__Rhodobacteraceae(100);g__Paracoccus(100);s__(100);
Otu767	k__Bacteria(100);p__Acidobacteria(100);c__Acidobacteria-6(100);o__iii1-15(100);unclassified(100);unclassified(100);unclassified(100);
Otu768	k__Bacteria(100);p__Proteobacteria(100);c__Alphaproteobacteria(100);o__Sphingomonadales(100);f__Erythrobacteraceae(100);g__Erythromicrobium(100);s__(100);
Otu769	k__Bacteria(100);p__TM7(100);c__TM7-3(100);o__I025(100);unclassified(100);unclassified(100);unclassified(100);
Otu770	k__Bacteria(100);p__Proteobacteria(100);c__Betaproteobacteria(100);o__Rhodocyclales(100);f__Rhodocyclaceae(100);g__K82(100);s__(100);
Otu771	k__Bacteria(100);p__Actinobacteria(100);c__Actinobacteria(100);o__Actinomycetales(100);f__Micrococcaceae(100);g__Microbispora(100);s__rosea(100);
Otu772	k__Bacteria(100);p__Firmicutes(100);c__Bacilli(100);o__Bacillales(100);f__Alicyclobacillaceae(100);g__(100);s__(100);
Otu773	k__Bacteria(100);p__Proteobacteria(100);c__Deltaproteobacteria(100);o__GMD14H09(100);f__(100);g__(100);s__(100);
Otu774	k__Bacteria(100);p__Proteobacteria(100);c__Alphaproteobacteria(100);o__Rhizobiales(100);f__Rhizobiaceae(100);g__Shinella(100);s__granuli(100);
Otu775	k__Bacteria(100);p__Firmicutes(100);c__Clostridia(100);o__Clostridiales(100);f__Clostridiaceae(100);g__Natronincola_Anaerovirgula(100);s__(100);
Otu776	k__Bacteria(100);p__Actinobacteria(100);c__Actinobacteria(100);o__Actinomycetales(100);f__Pseudonocardiaceae(100);g__Prauserella(100);s__rugosa(100);
Otu777	k__Bacteria(100);p__Actinobacteria(100);c__Actinobacteria(100);o__Actinomycetales(100);f__Streptomycetaceae(100);g__Streptomyces(100);unclassified(100);
Otu778	k__Bacteria(100);p__Actinobacteria(100);c__Actinobacteria(100);o__Actinomycetales(100);f__Microbacteriaceae(100);g__(100);s__(100);
Otu779	k__Bacteria(100);p__Proteobacteria(100);c__Alphaproteobacteria(100);o__Rhizobiales(100);f__Rhizobiaceae(100);unclassified(100);unclassified(100);
Otu780	k__Bacteria(100);p__Proteobacteria(100);c__Alphaproteobacteria(100);o__Rhizobiales(100);f__Methylocystaceae(100);unclassified(100);unclassified(100);
Otu781	k__Bacteria(100);p__Proteobacteria(100);c__Gammaproteobacteria(100);o__Pseudomonadales(100);f__Moraxellaceae(100);g__Moraxella(100);s__ovis(100);
Otu782	k__Bacteria(100);p__Firmicutes(100);c__Bacilli(100);o__Lactobacillales(100);f__Lactobacillaceae(100);g__Lactobacillus(100);s__paralimentarius(100);
Otu783	k__Bacteria(100);p__Firmicutes(100);c__Bacilli(100);o__Lactobacillales(100);f__Streptococcaceae(100);g__Streptococcus(100);s__minor(100);
Otu784	k__Bacteria(100);p__Proteobacteria(100);c__Alphaproteobacteria(100);o__Rhodobacterales(100);unclassified(100);unclassified(100);unclassified(100);
Otu785	k__Bacteria(100);p__Actinobacteria(100);c__Actinobacteria(100);o__Actinomycetales(100);f__Glycomycetaceae(100);g__Glycomyces(100);unclassified(100);
Otu786	k__Bacteria(100);p__Firmicutes(100);c__Clostridia(100);o__Clostridiales(100);f__Clostridiaceae(100);g__Clostridium(100);s__neonatale(100);
Otu787	k__Bacteria(100);p__Actinobacteria(100);c__Actinobacteria(100);o__Actinomycetales(100);f__Microbacteriaceae(100);g__Agromyces(100);s__(100);
Otu788	k__Bacteria(100);p__Bacteroidetes(100);c__Bacteroidia(100);o__Bacteroidales(100);f__Odoribacteraceae(100);g__Odoribacter(100);s__(100);
Otu789	k__Bacteria(100);p__Firmicutes(100);c__Bacilli(100);o__Lactobacillales(100);f__Lactobacillaceae(100);g__Pediococcus(100);s__acidilactici(100);
Otu790	k__Bacteria(100);p__Firmicutes(100);c__Clostridia(100);o__Clostridiales(100);f__Peptococcaceae(100);g__Peptococcus(100);s__(100);
Otu791	k__Bacteria(100);p__Firmicutes(100);c__Clostridia(100);o__SHA-98(100);f__(100);g__(100);s__(100);
Otu792	k__Bacteria(100);p__Bacteroidetes(100);c__Bacteroidia(100);o__Bacteroidales(100);f__Rikenellaceae(100);unclassified(100);unclassified(100);
Otu793	k__Bacteria(100);p__Acidobacteria(100);c__iii1-8(100);o__32-20(100);f__(100);g__(100);s__(100);
Otu794	k__Bacteria(100);p__Acidobacteria(100);c__Chloracidobacteria(100);o__Chloracidobacterales(100);f__Chloracidobacteraceae(100);g__(100);s__(100);
Otu795	k__Bacteria(100);p__Proteobacteria(100);c__Betaproteobacteria(100);o__Burkholderiales(100);f__Comamonadaceae(100);g__Acidovorax(100);s__(100);
Otu796	k__Bacteria(100);p__Tenericutes(100);c__Mollicutes(100);o__Anaeroplasmatales(100);f__Anaeroplasmataceae(100);unclassified(100);unclassified(100);
Otu797	k__Bacteria(100);p__Proteobacteria(100);c__Betaproteobacteria(100);o__Burkholderiales(100);f__Comamonadaceae(100);g__Polaromonas(100);s__(100);
Otu798	k__Bacteria(100);p__Chloroflexi(100);c__Anaerolineae(100);o__Anaerolineales(100);f__Anaerolinaceae(100);g__SHD-231(100);s__(100);
Otu799	k__Bacteria(100);p__Proteobacteria(100);c__Alphaproteobacteria(100);o__Rickettsiales(100);f__(100);g__(100);s__(100);
Otu800	k__Bacteria(100);p__Firmicutes(100);c__Clostridia(100);o__Clostridiales(100);f__Veillonellaceae(100);g__(100);s__(100);
Otu801	k__Bacteria(100);p__Proteobacteria(100);c__Betaproteobacteria(100);o__Neisseriales(100);f__Neisseriaceae(100);g__Microvirgula(100);unclassified(100);
Otu802	k__Bacteria(100);p__Firmicutes(100);c__Bacilli(100);o__Lactobacillales(100);f__Aerococcaceae(100);g__Alloiococcus(100);unclassified(100);
Otu803	k__Bacteria(100);p__Firmicutes(100);c__Clostridia(100);o__Clostridiales(100);f__Lachnospiraceae(100);g__Lachnobacterium(100);s__(100);
Otu804	k__Bacteria(100);p__Firmicutes(100);c__Clostridia(100);o__Clostridiales(100);f__Lachnospiraceae(100);g__Roseburia(100);s__faecis(100);
Otu805	k__Bacteria(100);p__Actinobacteria(100);c__Thermoleophilia(100);o__Solirubrobacterales(100);unclassified(100);unclassified(100);unclassified(100);
Otu806	k__Bacteria(100);p__Proteobacteria(100);c__Betaproteobacteria(100);o__Burkholderiales(100);f__Comamonadaceae(100);g__Rhodoferax(100);s__(100);
Otu807	k__Bacteria(100);p__Proteobacteria(100);c__Alphaproteobacteria(100);o__Sphingomonadales(100);f__Sphingomonadaceae(100);g__Sphingomonas(100);s__azotifigens(100);
Otu808	k__Bacteria(100);p__Firmicutes(100);c__Clostridia(100);o__Clostridiales(100);f__EtOH8(100);g__(100);s__(100);
Otu809	k__Bacteria(100);p__Acidobacteria(100);c__Acidobacteria-6(100);o__CCU21(100);f__(100);g__(100);s__(100);
Otu810	k__Bacteria(100);p__Proteobacteria(100);c__Gammaproteobacteria(100);o__Xanthomonadales(100);f__Xanthomonadaceae(100);g__Lysobacter(100);s__(100);
Otu811	k__Bacteria(100);p__Proteobacteria(100);c__Alphaproteobacteria(100);o__Rhizobiales(100);f__Phyllobacteriaceae(100);g__(100);s__(100);
Otu812	k__Bacteria(100);p__Thermi(100);c__Deinococci(100);o__Thermales(100);f__Thermaceae(100);unclassified(100);unclassified(100);
