# Supplementary material for: Age-related differences in the respiratory microbiota of chickens
Source: PLoS One. 2017 Nov 22;12(11):e0188455. doi: 10.1371/journal.pone.0188455 (PMC5699826; doi:10.1371/journal.pone.0188455)
Supplement: S4 Table — (XLSX) [file pone.0188455.s004.xlsx]

## Sheet: Sheet1
S4 Table. Significantly indicative OTUs for specific age groups in buccal samples.
OTU	Taxonomy	Age group	Indicator value	p-value
OTU 005	Enterobacteriaceae	2 days old	96.492	0.006
OTU 009	Enterobacteriaceae	2 days old	97.2606	0.01
OTU 007	Lactobacillus reuteri	3 weeks old	92.0578	0.014
OTU 016	Lactobacillus coleohominis	3 weeks old	76.1588	0.014
OTU 150	Lactobacillus helveticus	3 weeks old	62.8225	0.038
OTU 120	Acinetobacter johnsonii	3 weeks old	60	0.042
OTU 038	Enterococcus cecorum	30 months old	100	0.002
OTU 055	Fusobacteriales	30 months old	99.872	0.002
OTU 059	Gallibacterium genomosp	30 months old	99.9468	0.002
OTU 066	Avibacterium	30 months old	100	0.002
OTU 086	Leptotrichiaceae	30 months old	99.9922	0.002
OTU 143	Veillonella	30 months old	99.8329	0.002
OTU 185	Campylobacter	30 months old	99.9455	0.002
OTU 012	Gammaproteobacteria	30 months old	99.589	0.006
OTU 081	Corynebacterium	30 months old	73.0241	0.008
OTU 040	Firmicutes	30 months old	81.3953	0.01
OTU 034	Facklamia	30 months old	83.3333	0.012
OTU 092	Avibacterium gallinarum	30 months old	83.2446	0.012
OTU 130	Campylobacter rectus	30 months old	83.3333	0.012
OTU 043	Corynebacterium	30 months old	74.513	0.014
OTU 044	Moraxellaceae	30 months old	83.3333	0.014
OTU 203	Micrococcaceae	30 months old	77.812	0.014
OTU 041	Pasteurellaceae	30 months old	96.8254	0.018
OTU 030	Turicibacter	30 months old	82.9117	0.022
OTU 035	Actinomycetales	30 months old	89.3337	0.022
OTU 144	Ruminococcus	30 months old	83.1948	0.022
OTU 015	Lactobacillus mucosae	30 months old	83.2994	0.024
OTU 179	Peptostreptococcus anaerobius	30 months old	66.6667	0.026
OTU 026	Staphylococcus equorum	30 months old	82.2148	0.028
OTU 089	Lactobacillales	30 months old	74.3381	0.03
OTU 070	SMB53	30 months old	83.1319	0.032
OTU 311	Bifidobacteriaceae	30 months old	66.6667	0.032
OTU 048	Acinetobacter lwoffii	30 months old	66.6667	0.036
OTU 215	Flexispira	30 months old	66.6667	0.036
OTU 111	Avibacterium	30 months old	66.6667	0.046
OTU 148	Enterococcus	30 months old	61.4035	0.046
OTU 139	Brevibacterium	30 months old	66.6667	0.048
OTU 225	Neisseriaceae	30 months old	66.6667	0.048
